# Supplementary material for: Pytheas: a software package for the automated analysis of RNA sequences and modifications via tandem mass spectrometry
Source: Nat Commun. 2022 May 3;13:2424. doi: 10.1038/s41467-022-30057-5 (PMC9065004; doi:10.1038/s41467-022-30057-5)
Supplement: Supplementary file 4 — Source Data [file 41467_2022_30057_MOESM4_ESM.xlsx]

## Sheet: Fig 3b
Statistical assessment of the E. coli 16S data from the Q-TOF dataset
Top scoring targets and corresponding top scoring decoys.
		Targets								Decoys
m/z	RT	length	charge	sequence	sequence_mods	rank	Sp	isotope		length	charge	sequence	sequence_mods	rank	Sp	isotope
802.608	23.968	5	-2	CCCAG	-	1	1.517	light		5	-2	CUACG	-	6	0.234	light
663.435	57.829	6	-3	rrCCUG	[mmA][mmA]CCUG	1	1.445	light		6	-3	rCCrUG	[mmA]CC[mmA]UG	2	0.361	light
814.614	31.253	5	-2	ACCAG	-	1	1.431	light		5	-2	CACAG	-	2	0.853	light
1007.13	57.858	6	-2	rrCCUG	[mmA][mmA]CCUG	1	1.429	heavy		6	-2	rCCrUG	[mmA]CC[mmA]UG	2	0.378	heavy
812.077	23.856	5	-2	CXCAG	CUCAG|CCCAG	1	1.381	heavy		5	-2	UUUGG	-	12	0	light
838.083	37.038	5	-2	AAAXG	AAAUG|AAACG	1	1.38	heavy		5	-2	AAUAG	-	3	0.646	heavy
875.083	37.933	8	-3	AUAAACUG	-	1	1.369	heavy		8	-3	AUCUAAAG	-	2	0.102	heavy
875.083	38.045	8	-3	AUAAACUG	-	1	1.354	heavy		8	-3	AUCUAAAG	-	2	0.141	heavy
825.078	35.807	5	-2	AXXAG	ACCAG|AUUAG|AUCAG	1	1.346	heavy		5	-2	UAXAG	UACAG|UAUAG	4	0.864	heavy
802.608	23.873	5	-2	CCCAG	-	1	1.31	light		5	-2	CUACG	-	6	0.186	light
791.094	26.666	5	-2	UCCCG	-	1	1.306	light		5	-2	UCCUG	-	2	0.581	light
838.083	37.821	5	-2	AAAXG	AAAUG|AAACG	1	1.299	heavy		5	-2	AAUAG	-	3	0.499	heavy
838.083	34.929	5	-2	UAAAG	-	1	1.299	heavy		5	-2	AXAAG	ACAAG|AUAAG	2	0.916	heavy
875.083	37.854	8	-3	AUAAACUG	-	1	1.297	heavy		8	-3	AUCUAAAG	-	2	0.142	heavy
825.078	31.332	5	-2	AXXAG	AUCAG|AUUAG|ACCAG	1	1.295	heavy		5	-2	CACAG	-	4	0.812	heavy
815.602	36.031	5	-2	AUUAG	-	1	1.282	light		5	-2	UAUAG	-	2	0.849	light
826.62	37.838	5	-2	AAACG	-	1	1.25	light		5	-2	ACAAG	-	3	0.267	light
825.078	31.891	5	-2	UXAAG	UCAAG|UUAAG	1	1.241	heavy		5	-2	UAXAG	UACAG|UAUAG	3	0.569	heavy
825.078	31.141	5	-2	AXXAG	AUCAG|AUUAG|ACCAG	1	1.222	heavy		5	-2	CACAG	-	4	0.819	heavy
866.41	38.38	8	-3	AAUUCCAG	-	1	1.217	heavy		8	-3	ACAUCUAG	-	2	1.077	heavy
812.077	27.226	5	-2	CCAXG	CCAUG|CCACG	1	1.209	heavy		5	-2	UUUGG	-	11	0.003	light
815.106	31.796	5	-2	UCAAG	-	1	1.209	light		5	-2	CUAAG	-	2	0.842	light
746.396	28.473	7	-3	CUCAUUG	-	1	1.198	heavy		7	-3	UCCUACG	-	3	0.684	heavy
803.101	28.154	5	-2	UCCAG	-	1	1.195	light		5	-2	UCACG	-	4	0.312	light
791.586	24.337	5	-2	CCUUG	-	1	1.195	light		5	-2	UUCUG	-	3	0.488	light
777.079	41.527	7	-3	lAACAAG	[mU]AACAAG	1	1.188	heavy		7	-3	CAAAAlG	CAAAA[mU]G	2	0.071	heavy
639.076	20.742	4	-2	CCUG	-	1	1.186	light		4	-2	UUCG	-	6	0.167	light
815.602	35.6	5	-2	AAUUG	-	1	1.177	light		5	-2	AUAUG	-	2	0.714	light
812.077	30.772	5	-2	AXXUG	ACUUG|AUCUG	1	1.168	heavy		5	-2	UUUGG	-	10	0.004	light
812.077	26.314	5	-2	CXCAG	CUCAG|CCCAG	1	1.167	heavy		5	-2	UUUGG	-	11	0.001	light
825.078	35.695	5	-2	AXXAG	ACCAG|AUUAG|AUCAG	1	1.161	heavy		5	-2	UAXAG	UACAG|UAUAG	9	0.716	heavy
825.078	31.237	5	-2	AXXAG	AUCAG|AUUAG|ACCAG	1	1.159	heavy		5	-2	CACAG	-	4	0.886	heavy
812.077	27.114	5	-2	CCAXG	CCAUG|CCACG	1	1.158	heavy		5	-2	UUUGG	-	11	0.001	light
856.44	38.397	8	-3	AAUUCCAG	-	1	1.154	light		8	-3	ACAUCUAG	-	2	0.347	light
838.083	37.664	5	-2	AAAXG	AAACG|AAAUG	1	1.15	heavy		5	-2	AAUAG	-	3	0.377	heavy
960.415	36.383	9	-3	UUUAAUUCG	-	1	1.148	heavy		9	-3	UUACCACCG	-	3	0.713	heavy
792.079	27.785	5	-2	UCUUG	-	1	1.148	light		5	-2	UUCUG	-	2	0.697	light
639.067	24.751	4	-2	CUUG	-	1	1.146	light		4	-2	UUCG	-	3	0.198	light
639.567	24.656	4	-2	CUUG	-	1	1.138	light		4	-2	UUCG	-	4	0.246	light
671.079	57.812	6	-3	rrCCUG	[mmA][mmA]CCUG	1	1.137	heavy		6	-3	rCCrUG	[mmA]CC[mmA]UG	2	0.271	heavy
966.089	26.107	6	-2	CCAUCG	-	1	1.136	heavy		6	-2	CCUCAG	-	5	0.368	heavy
827.113	36.943	5	-2	AAAUG	-	1	1.132	light		5	-2	AAUAG	-	2	0.461	light
866.745	38.509	8	-3	AAUUCCAG	-	1	1.132	heavy		8	-3	ACAUCUAG	-	2	0.777	heavy
777.079	41.639	7	-3	lAACAAG	[mU]AACAAG	1	1.13	heavy		7	-3	CAAAAlG	CAAAA[mU]G	2	0.066	heavy
825.078	29.558	5	-2	CAACG	-	1	1.128	heavy		5	-2	UAXAG	UACAG|UAUAG	9	0.349	heavy
960.415	36.288	9	-3	UUUAAUUCG	-	1	1.124	heavy		9	-3	CAUUACUUG	-	3	0.774	heavy
803.101	26.347	5	-2	CUCAG	-	1	1.124	light		5	-2	UCAUG	-	3	0.584	light
838.083	35.024	5	-2	UAAAG	-	1	1.123	heavy		5	-2	AXAAG	ACAAG|AUAAG	2	0.869	heavy
803.596	30.996	5	-2	ACUUG	-	1	1.11	light		5	-2	UCAUG	-	3	0.366	light
866.41	38.268	8	-3	AAUUCCAG	-	1	1.109	heavy		8	-3	ACAUCUAG	-	2	0.943	heavy
739.082	28.552	7	-3	CUCAUUG	-	1	1.108	light		7	-3	CUAUUUG	-	2	0.342	light
866.41	39.499	8	-3	AAUUACUG	-	1	1.108	heavy		8	-3	AUCAAUCG	-	2	0.875	heavy
812.077	24.88	5	-2	CACCG	-	1	1.106	heavy		5	-2	UUUGG	-	9	0.005	light
671.079	57.891	6	-3	rrCCUG	[mmA][mmA]CCUG	1	1.106	heavy		6	-3	rCCrUG	[mmA]CC[mmA]UG	2	0.258	heavy
848.438	32.165	8	-3	AUCCCUAG	-	1	1.104	light		8	-3	AUCCAUCG	-	3	0.325	light
825.078	35.583	5	-2	AAXXG	AACUG|AAUUG|AAUCG|AACCG	1	1.098	heavy		5	-2	UAXAG	UACAG|UAUAG	12	0.17	heavy
814.614	31.158	5	-2	ACCAG	-	1	1.097	light		5	-2	CACAG	-	2	0.78	light
995.658	57.796	6	-2	rrCCUG	[mmA][mmA]CCUG	1	1.091	light		6	-2	rCCrUG	[mmA]CC[mmA]UG	2	0.282	light
812.077	23.985	5	-2	UCCAG	-	1	1.09	heavy		5	-2	UUUGG	-	11	0.001	light
747.418	36.881	7	-3	AUUCAUG	-	1	1.086	light		7	-3	ACUUAUG	-	2	0.437	light
825.078	32.003	5	-2	UXAAG	UCAAG|UUAAG	1	1.081	heavy		5	-2	UAXAG	UACAG|UAUAG	3	0.394	heavy
815.106	31.908	5	-2	UCAAG	-	1	1.077	light		5	-2	CUAAG	-	2	0.82	light
838.083	36.926	5	-2	AAAXG	AAAUG|AAACG	1	1.075	heavy		5	-2	AAUAG	-	3	0.423	heavy
827.613	37.15	5	-2	AAAUG	-	1	1.075	light		5	-2	AAUAG	-	2	0.416	light
857.105	39.454	8	-3	AAUUACUG	-	1	1.073	light		8	-3	UACUAAUG	-	2	0.147	light
825.078	33.681	5	-2	UXAAG	UUAAG|UCAAG	1	1.07	heavy		5	-2	UAXAG	UACAG|UAUAG	3	0.468	heavy
803.596	28.311	5	-2	UCCAG	-	1	1.07	light		5	-2	UCACG	-	3	0.332	light
639.067	24.863	4	-2	CUUG	-	1	1.061	light		4	-2	UUCG	-	3	0.294	light
848.438	35.376	8	-3	AUACCCUG	-	1	1.058	light		8	-3	AUCCAUCG	-	2	0.211	light
838.083	36.814	5	-2	AAAXG	AAAUG|AAACG	1	1.055	heavy		5	-2	AAUAG	-	3	0.422	heavy
1080.43	37.485	10	-3	AUAACUACUG	-	1	1.05	heavy		10	-3	UCAUAAAUCG	-	2	0.417	heavy
838.083	37.709	5	-2	AAAXG	AAACG|AAAUG	1	1.048	heavy		5	-2	AAUAG	-	3	0.42	heavy
791.094	26.745	5	-2	UCCCG	-	1	1.047	light		5	-2	UUCCG	-	2	0.495	light
944.109	23.889	6	-2	CCCUUG	-	1	1.047	light		6	-2	CCUCUG	-	2	0.689	light
815.602	32.02	5	-2	UCAAG	-	1	1.044	light		5	-2	CUAAG	-	2	0.839	light
1007.13	57.779	6	-2	rrCCUG	[mmA][mmA]CCUG	1	1.044	heavy		6	-2	rCCrUG	[mmA]CC[mmA]UG	2	0.33	heavy
827.113	34.945	5	-2	UAAAG	-	1	1.04	light		5	-2	AUAAG	-	2	0.776	light
996.16	57.874	6	-2	rrCCUG	[mmA][mmA]CCUG	1	1.036	light		6	-2	rCCrUG	[mmA]CC[mmA]UG	2	0.355	light
639.067	22.709	4	-2	UCUG	-	1	1.031	light		4	-2	UUCG	-	3	0.252	light
825.078	33.905	5	-2	UXAAG	UCAAG|UUAAG	1	1.029	heavy		5	-2	CACAG	-	4	0.5	heavy
815.602	32.115	5	-2	UCAAG	-	1	1.028	light		5	-2	CUAAG	-	2	0.67	light
815.106	34.241	5	-2	AACUG	-	1	1.019	light		5	-2	CAAUG	-	4	0.262	light
864.446	37.888	8	-3	AUAAACUG	-	1	1.018	light		8	-3	AUCUAAAG	-	2	0.064	light
659.077	26.969	4	-2	sCCG	[mCm]CCG	1	1.009	heavy		4	-2	CCsG	CC[mCm]G	2	0.167	heavy
663.77	57.908	6	-3	rrCCUG	[mmA][mmA]CCUG	1	1.006	light		6	-3	rCCrUG	[mmA]CC[mmA]UG	2	0.367	light
650.581	26.521	4	-2	UCAG	-	1	1.006	light		4	-2	AUCG	-	6	0.11	light
791.586	24.432	5	-2	CCUUG	-	1	0.999	light		5	-2	UUCUG	-	3	0.354	light
763.735	37.088	7	-3	UAAUACG	-	1	0.996	heavy		7	-3	AAXXACG	AACUACG|AAUCACG	3	0.551	heavy
864.446	38.061	8	-3	AUAAACUG	-	1	0.995	light		8	-3	AUCUAAAG	-	2	0.05	light
960.415	36.495	9	-3	UUUAAUUCG	-	1	0.994	heavy		9	-3	CAUUACUUG	-	3	0.705	heavy
767.108	41.56	7	-3	lAACAAG	[mU]AACAAG	1	0.993	light		7	-3	CGACAAG	-	2	0.611	light
814.614	29.704	5	-2	CAACG	-	1	0.991	light		5	-2	CAAUG	-	4	0.441	light
746.396	28.535	7	-3	CUCAUUG	-	1	0.99	heavy		7	-3	UCCUACG	-	2	0.606	heavy
812.077	26.219	5	-2	CCAXG	CCAUG|CCACG	1	0.988	heavy		5	-2	UUUGG	-	10	0.002	light
955.621	26.124	6	-2	CCAUCG	-	1	0.988	light		6	-2	CACUCG	-	2	0.462	light
825.078	34.257	5	-2	AAXXG	AACUG|AAUUG|AAUCG|AACCG	1	0.987	heavy		5	-2	UAXAG	UAUAG|UACAG	12	0.089	heavy
838.083	34.817	5	-2	UAAAG	-	1	0.985	heavy		5	-2	AXAAG	ACAAG|AUAAG	2	0.646	heavy
856.44	38.492	8	-3	AAUUCCAG	-	1	0.981	light		8	-3	ACAUCUAG	-	3	0.27	light
812.077	28.121	5	-2	UCCAG	-	1	0.981	heavy		5	-2	UUUGG	-	10	0.002	light
639.067	24.611	4	-2	CUUG	-	1	0.975	light		4	-2	UUCG	-	3	0.184	light
767.108	41.656	7	-3	lAACAAG	[mU]AACAAG	1	0.974	light		7	-3	CGACAAG	-	2	0.607	light
651.073	30.23	4	-2	UAUG	-	1	0.972	light		4	-2	UUAG	-	3	0.254	light
802.608	27.13	5	-2	CCACG	-	1	0.971	light		5	-2	CUACG	-	3	0.571	light
803.101	26.235	5	-2	CCAUG	-	1	0.968	light		5	-2	UCAUG	-	2	0.736	light
956.613	28.68	6	-2	CAUCUG	-	1	0.965	light		6	-2	UAUCCG	-	2	0.074	light
739.082	28.647	7	-3	CUCAUUG	-	1	0.964	light		7	-3	CUAUUUG	-	2	0.461	light
966.089	26.202	6	-2	CCAUCG	-	1	0.964	heavy		6	-2	CCUCAG	-	5	0.274	heavy
650.581	26.426	4	-2	UCAG	-	1	0.96	light		4	-2	AUCG	-	6	0.164	light
856.44	38.285	8	-3	AAUUCCAG	-	1	0.959	light		8	-3	ACAUCUAG	-	2	0.245	light
992.099	31.556	6	-2	CACAAG	-	1	0.957	heavy		6	-2	ACUAAG	-	2	0.793	heavy
755.089	38.845	7	-3	AAUAUUG	-	1	0.955	light		7	-3	UAAAUUG	-	2	0.723	light
825.586	31.063	5	-2	AXXAG	AUCAG|AUUAG|ACCAG	1	0.95	heavy		5	-2	CACAG	-	4	0.613	heavy
651.073	30.325	4	-2	UAUG	-	1	0.948	light		4	-2	UUAG	-	3	0.225	light
864.446	37.966	8	-3	AUAAACUG	-	1	0.947	light		8	-3	AUCUAAAG	-	2	0.039	light
814.614	31.03	5	-2	ACCAG	-	1	0.944	light		5	-2	ACUAG	-	3	0.654	light
955.621	26.185	6	-2	CCAUCG	-	1	0.943	light		6	-2	CACUCG	-	2	0.595	light
639.076	20.854	4	-2	CCUG	-	1	0.938	light		4	-2	UUCG	-	6	0.348	light
731.078	26.443	7	-3	CCUCUUG	-	1	0.936	light		7	-3	UCUCCUG	-	2	0.21	light
802.608	24.896	5	-2	CACCG	-	1	0.935	light		5	-2	ACCCG	-	3	0.477	light
662.592	29.206	4	-2	CAAG	-	1	0.933	light		4	-2	AUAG	-	3	0.382	light
814.614	29.575	5	-2	CAACG	-	1	0.933	light		5	-2	CAAUG	-	2	0.677	light
1020.11	25.85	6	-2	AAAUUG	-	1	0.931	light		6	-2	AUAUAG	-	2	0.125	light
825.078	33.793	5	-2	UXAAG	UCAAG|UUAAG	1	0.929	heavy		5	-2	CACAG	-	4	0.454	heavy
651.073	30.118	4	-2	UAUG	-	1	0.926	light		4	-2	UUAG	-	3	0.189	light
944.109	30.246	6	-2	UUCCCG	-	1	0.921	light		6	-2	UCUCCG	-	2	0.714	light
651.073	31.125	4	-2	AUUG	-	1	0.921	light		4	-2	UUAG	-	3	0.209	light
1032.57	25.866	6	-2	AAAUUG	-	1	0.92	heavy		6	-2	AUAUAG	-	2	0.135	heavy
662.592	29.318	4	-2	CAAG	-	1	0.916	light		4	-2	AUAG	-	3	0.442	light
825.078	32.724	5	-2	AXXAG	ACCAG|AUUAG|AUCAG	1	0.915	heavy		5	-2	UAXAG	UAUAG|UACAG	4	0.722	heavy
956.114	28.775	6	-2	CAUCUG	-	1	0.912	light		6	-2	UAUCCG	-	2	0.115	light
815.602	33.922	5	-2	UUAAG	-	1	0.908	light		5	-2	UAUAG	-	2	0.428	light
966.089	29.625	6	-2	UCCACG	-	1	0.905	heavy		6	-2	CCUCAG	-	2	0.473	heavy
814.614	29.48	5	-2	CAACG	-	1	0.905	light		5	-2	CAAUG	-	4	0.436	light
826.62	37.949	5	-2	AAACG	-	1	0.903	light		5	-2	AAUAG	-	3	0.12	light
662.592	34.531	4	-2	AAUG	-	1	0.901	light		4	-2	AUAG	-	3	0.316	light
639.067	23.089	4	-2	UCUG	-	1	0.901	light		4	-2	UUCG	-	3	0.484	light
827.113	35.041	5	-2	UAAAG	-	1	0.898	light		5	-2	AUAAG	-	2	0.724	light
825.078	29.497	5	-2	CAACG	-	1	0.894	heavy		5	-2	CACAG	-	9	0.313	heavy
827.113	34.834	5	-2	UAAAG	-	1	0.891	light		5	-2	AUAAG	-	2	0.682	light
986.766	36.255	9	-3	CAUACAAAG	-	1	0.884	heavy		9	-3	AACCAAAUG	-	3	0.113	heavy
992.099	34.643	6	-2	UAACAG	-	1	0.882	heavy		6	-2	ACAUAG	-	2	0.586	heavy
858.078	32.339	8	-3	AUCCCUAG	-	1	0.882	heavy		8	-3	UCCACAUG	-	4	0.37	heavy
815.602	35.712	5	-2	AUUAG	-	1	0.881	light		5	-2	UAUAG	-	2	0.579	light
960.415	29.911	9	-3	CUCACCUAG	-	1	0.881	heavy		9	-3	UUACCACCG	-	5	0.26	heavy
1076.44	31.813	10	-3	UmACACCAUG	U[m5C]ACACCAUG	1	0.881	heavy		10	-3	CmCAAACUUG	C[m5C]CAAACUUG	2	0.233	heavy
650.581	27.338	4	-2	CAUG	-	1	0.88	light		4	-2	AUCG	-	4	0.144	light
944.607	26.09	6	-2	CUUCCG	-	1	0.877	light		6	-2	UCUCCG	-	2	0.659	light
747.085	36.769	7	-3	AUUCAUG	-	1	0.876	light		7	-3	ACUUAUG	-	2	0.399	light
956.114	28.618	6	-2	CAUCUG	-	1	0.868	light		6	-2	UAUCCG	-	2	0.09	light
1166.12	41.544	7	-2	lAACAAG	[mU]AACAAG	1	0.868	heavy		7	-2	CAAAAlG	CAAAA[mU]G	2	0.036	heavy
662.592	29.111	4	-2	CAAG	-	1	0.857	light		4	-2	AUAG	-	3	0.394	light
763.735	38.716	7	-3	AAUAXXG	AAUAUUG|AAUACCG	1	0.855	heavy		7	-3	UAAAUUG	-	3	0.621	heavy
986.101	36.4	9	-3	CAUACAAAG	-	1	0.854	heavy		9	-3	AACCAAAUG	-	3	0.204	heavy
651.082	27.433	4	-2	CAUG	-	1	0.854	light		4	-2	UUAG	-	6	0.215	light
966.089	29.816	6	-2	UCCACG	-	1	0.851	heavy		6	-2	CCUCAG	-	2	0.433	heavy
650.589	23.442	4	-2	CCAG	-	1	0.847	light		4	-2	AUCG	-	9	0.066	light
1068.13	37.502	10	-3	AUAACUACUG	-	1	0.846	light		10	-3	UCAUAAAUCG	-	2	0.146	light
986.101	37.312	9	-3	AACUCAAAG	-	1	0.846	heavy		9	-3	AACCAAAUG	-	3	0.214	heavy
746.729	28.713	7	-3	CUCAUUG	-	1	0.846	heavy		7	-3	UCCUACG	-	3	0.471	heavy
755.089	38.733	7	-3	AAUAUUG	-	1	0.844	light		7	-3	UAAAUUG	-	2	0.618	light
995.658	57.75	6	-2	rrCCUG	[mmA][mmA]CCUG	1	0.84	light		6	-2	rCCrUG	[mmA]CC[mmA]UG	2	0.251	light
966.089	28.568	6	-2	CAUCUG	-	1	0.84	heavy		6	-2	CCUCAG	-	5	0.123	heavy
730.42	20.775	7	-3	CCCCCUG	-	1	0.839	light		7	-3	UCCCCCG	-	2	0.069	light
802.608	24.975	5	-2	CACCG	-	1	0.838	light		5	-2	ACCCG	-	2	0.497	light
1151.17	41.689	7	-2	lAACAAG	[mU]AACAAG	1	0.836	light		7	-2	CGACAAG	-	2	0.388	light
812.077	25.103	5	-2	CACCG	-	1	0.836	heavy		5	-2	UUUGG	-	9	0.007	light
812.077	30.677	5	-2	AXXUG	ACUUG|AUCUG	1	0.836	heavy		5	-2	UUUGG	-	10	0.004	light
652.098	26.985	4	-2	sCCG	[mCm]CCG	1	0.833	light		4	-2	CCsG	CC[mCm]G	2	0.149	light
951.105	36.305	9	-3	UUUAAUUCG	-	1	0.829	light		9	-3	UUAAUUUCG	-	2	0.403	light
979.091	34.146	6	-2	UAAXCG	UAAUCG|UAACCG	1	0.826	heavy		6	-2	CAUACG	-	5	0.362	heavy
650.581	27.897	4	-2	CUAG	-	1	0.826	light		4	-2	AUCG	-	5	0.311	light
815.602	33.474	5	-2	UUAAG	-	1	0.825	light		5	-2	UAUAG	-	2	0.453	light
815.602	35.471	5	-2	AAUUG	-	1	0.823	light		5	-2	AUAUG	-	2	0.441	light
1020.11	25.771	6	-2	AAAUUG	-	1	0.819	light		6	-2	AUAUAG	-	2	0.13	light
815.106	32.741	5	-2	AUCAG	-	1	0.815	light		5	-2	UACAG	-	2	0.645	light
825.078	32.629	5	-2	AXXAG	AUCAG|AUUAG|ACCAG	1	0.814	heavy		5	-2	UAXAG	UACAG|UAUAG	4	0.711	heavy
763.735	39.532	7	-3	AAUAXXG	AAUACCG|AAUAUUG	1	0.812	heavy		7	-3	AAXXACG	AACUACG|AAUCACG	3	0.526	heavy
973.801	37.262	9	-3	AACUCAAAG	-	1	0.812	light		9	-3	UACACAAAG	-	3	0.408	light
814.614	34.755	5	-2	ACACG	-	1	0.811	light		5	-2	AUACG	-	4	0.473	light
857.744	35.393	8	-3	AUACCCUG	-	1	0.81	heavy		8	-3	UUAACCCG	-	2	0.415	heavy
944.109	24.577	6	-2	CCUUCG	-	1	0.809	light		6	-2	CCUCUG	-	2	0.453	light
652.098	26.873	4	-2	sCCG	[mCm]CCG	1	0.809	light		4	-2	CCsG	CC[mCm]G	2	0.117	light
992.099	36.959	6	-2	AAAXUG	AAACUG|AAAUUG	1	0.806	heavy		6	-2	AXAAXG	ACAACG|AUAAUG	4	0.329	heavy
651.073	31.22	4	-2	AUUG	-	1	0.8	light		4	-2	UUAG	-	3	0.326	light
826.62	37.742	5	-2	AAACG	-	1	0.796	light		5	-2	ACAAG	-	3	0.179	light
763.735	38.828	7	-3	AAUAXXG	AAUAUUG|AAUACCG	1	0.794	heavy		7	-3	UAAAUUG	-	3	0.515	heavy
825.078	33.362	5	-2	UAAXG	UAACG|UAAUG	1	0.784	heavy		5	-2	UAXAG	UACAG|UAUAG	4	0.668	heavy
866.41	39.421	8	-3	AAUUACUG	-	1	0.784	heavy		8	-3	AUCAAUCG	-	2	0.603	heavy
825.078	31.779	5	-2	UXAAG	UCAAG|UUAAG	1	0.783	heavy		5	-2	UAXAG	UACAG|UAUAG	3	0.408	heavy
979.63	37.009	6	-2	AAACUG	-	1	0.783	light		6	-2	AUAAUG	-	4	0.147	light
979.591	35.281	6	-2	AUCAUG	-	1	0.779	heavy		6	-2	CAUACG	-	2	0.637	heavy
803.101	28.423	5	-2	UCCAG	-	1	0.777	light		5	-2	UCACG	-	4	0.194	light
777.079	41.482	7	-3	lAACAAG	[mU]AACAAG	1	0.777	heavy		7	-3	CAAAAlG	CAAAA[mU]G	2	0.076	heavy
659.077	26.857	4	-2	sCCG	[mCm]CCG	1	0.777	heavy		4	-2	CCsG	CC[mCm]G	2	0.147	heavy
979.63	37.071	6	-2	AAACUG	-	1	0.776	light		6	-2	AUAAUG	-	3	0.147	light
738.753	28.999	7	-3	ACCUUCG	-	1	0.771	light		7	-3	CACUCUG	-	2	0.426	light
825.078	33.251	5	-2	UAAXG	UAACG|UAAUG	1	0.771	heavy		5	-2	UAXAG	UACAG|UAUAG	5	0.451	heavy
651.576	31.046	4	-2	AUUG	-	1	0.766	light		4	-2	UUAG	-	3	0.199	light
848.77	32.501	8	-3	AUCCCUAG	-	1	0.764	light		8	-3	AUCCAUCG	-	4	0.34	light
848.77	32.227	8	-3	AUCCCUAG	-	1	0.764	light		8	-3	AUCCAUCG	-	3	0.268	light
866.41	39.628	8	-3	AAUUACUG	-	1	0.762	heavy		8	-3	AUCAAUCG	-	2	0.596	heavy
858.078	32.132	8	-3	AUCCCUAG	-	1	0.76	heavy		8	-3	AUCCAUCG	-	4	0.303	heavy
662.592	34.576	4	-2	AAUG	-	1	0.759	light		4	-2	AUAG	-	3	0.315	light
815.602	33.81	5	-2	UUAAG	-	1	0.757	light		5	-2	UAUAG	-	2	0.442	light
825.078	29.72	5	-2	CAACG	-	1	0.756	heavy		5	-2	UAXAG	UAUAG|UACAG	9	0.225	heavy
857.744	31.382	8	-3	ACUCCAUG	-	1	0.755	heavy		8	-3	UCCACAUG	-	3	0.48	heavy
969.099	33.827	9	-3	CUACACACG	-	1	0.754	heavy		9	-3	CCAAUUACG	-	2	0.45	heavy
832.092	32.356	5	-2	mAACG	[m5C]AACG	1	0.752	heavy		5	-2	AACmG	AAC[m5C]G	2	0.181	heavy
992.099	39.18	6	-2	AAUACG	-	1	0.752	heavy		6	-2	AXAAXG	AUAAUG|ACAACG	2	0.711	heavy
1151.17	41.577	7	-2	lAACAAG	[mU]AACAAG	1	0.751	light		7	-2	CGACAAG	-	2	0.393	light
755.068	34.772	7	-3	UUAAUCG	-	1	0.749	heavy		7	-3	UCUUAAG	-	3	0.129	heavy
792.079	27.93	5	-2	UCUUG	-	1	0.745	light		5	-2	UUCUG	-	2	0.507	light
651.082	27.768	4	-2	ACUG	-	1	0.742	light		4	-2	AUCG	-	7	0.281	light
950.117	29.849	9	-3	CUCACCUAG	-	1	0.737	light		9	-3	CCUACCUAG	-	2	0.486	light
803.596	30.661	5	-2	ACUUG	-	1	0.737	light		5	-2	UCAUG	-	3	0.237	light
651.082	27.561	4	-2	CAUG	-	1	0.733	light		4	-2	UUAG	-	7	0.302	light
969.426	35.745	9	-3	UACACACCG	-	1	0.731	heavy		9	-3	CCAAUUACG	-	3	0.641	heavy
858.078	35.314	8	-3	AUACCCUG	-	1	0.726	heavy		8	-3	UUAACCCG	-	2	0.545	heavy
650.581	29.782	4	-2	UACG	-	1	0.725	light		4	-2	AUCG	-	3	0.389	light
973.801	36.478	9	-3	CAUACAAAG	-	1	0.722	light		9	-3	UACACAAAG	-	2	0.617	light
1120.1	28.585	7	-2	CUCAUUG	-	1	0.72	heavy		7	-2	UCCUACG	-	3	0.528	heavy
944.109	25.978	6	-2	CUUCCG	-	1	0.717	light		6	-2	UCCUCG	-	3	0.505	light
848.438	35.298	8	-3	AUACCCUG	-	1	0.715	light		8	-3	AUCCAUCG	-	3	0.127	light
663.435	57.969	6	-3	rrCCUG	[mmA][mmA]CCUG	1	0.714	light		6	-3	rCCrUG	[mmA]CC[mmA]UG	2	0.135	light
832.092	32.26	5	-2	mAACG	[m5C]AACG	1	0.714	heavy		5	-2	AACmG	AAC[m5C]G	2	0.137	heavy
815.106	35.152	5	-2	AAUCG	-	1	0.713	light		5	-2	AUACG	-	3	0.372	light
821.622	32.372	5	-2	mAACG	[m5C]AACG	1	0.711	light		5	-2	AACmG	AAC[m5C]G	2	0.097	light
763.735	39.437	7	-3	AAUAXXG	AAUACCG|AAUAUUG	1	0.706	heavy		7	-3	UAAAUUG	-	3	0.497	heavy
814.614	34.85	5	-2	ACACG	-	1	0.705	light		5	-2	AUACG	-	5	0.408	light
802.608	27.259	5	-2	CCACG	-	1	0.705	light		5	-2	CUACG	-	2	0.448	light
992.099	36.897	6	-2	AAAXUG	AAACUG|AAAUUG	1	0.704	heavy		6	-2	AXAAXG	ACAACG|AUAAUG	4	0.283	heavy
754.433	39.471	7	-3	AAUACCG	-	1	0.702	light		7	-3	AAUCACG	-	2	0.385	light
992.099	31.415	6	-2	CACAAG	-	1	0.7	heavy		6	-2	ACUAAG	-	2	0.5	heavy
955.621	29.832	6	-2	UCCACG	-	1	0.699	light		6	-2	CACUCG	-	3	0.305	light
812.077	24.784	5	-2	CACCG	-	1	0.698	heavy		5	-2	UUUGG	-	11	0.006	light
650.581	29.894	4	-2	UACG	-	1	0.693	light		4	-2	AUCG	-	3	0.408	light
857.744	27.611	8	-3	CCACACUG	-	1	0.691	heavy		8	-3	AUCCAUCG	-	2	0.472	heavy
827.613	37.278	5	-2	AAAUG	-	1	0.69	light		5	-2	AAUAG	-	2	0.313	light
746.396	32.758	7	-3	UUUUCAG	-	1	0.69	heavy		7	-3	UCCUACG	-	2	0.392	heavy
825.078	33.155	5	-2	UAAXG	UAACG|UAAUG	1	0.69	heavy		5	-2	UAXAG	UACAG|UAUAG	3	0.583	heavy
754.433	39.549	7	-3	AAUACCG	-	1	0.689	light		7	-3	AAUCACG	-	2	0.316	light
992.099	31.46	6	-2	CACAAG	-	1	0.687	heavy		6	-2	ACUAAG	-	2	0.644	heavy
772.412	33.636	7	-3	CAAACAG	-	1	0.682	heavy		7	-3	AACUAAG	-	3	0.206	heavy
812.077	30.565	5	-2	AXXUG	ACUUG|AUCUG	1	0.679	heavy		5	-2	UUUGG	-	11	0.001	light
856.769	39.611	8	-3	AAUUACUG	-	1	0.678	light		8	-3	UACUAAUG	-	3	0.085	light
815.106	32.87	5	-2	AUUAG	-	2	0.677	light		5	-2	UAUAG	-	1	0.807	light
992.099	35.633	6	-2	UAAACG	-	1	0.672	heavy		6	-2	AXAAXG	ACAACG|AUAAUG	2	0.533	heavy
992.598	39.068	6	-2	AAUACG	-	1	0.671	heavy		6	-2	AXAAXG	AUAAUG|ACAACG	2	0.533	heavy
755.089	37.104	7	-3	UAAUACG	-	1	0.665	light		7	-3	UAAAUUG	-	2	0.189	light
662.592	34.688	4	-2	AAUG	-	1	0.663	light		4	-2	AUAG	-	3	0.336	light
1166.12	41.672	7	-2	lAACAAG	[mU]AACAAG	1	0.661	heavy		7	-2	CAAAAlG	CAAAA[mU]G	2	0.058	heavy
857.744	32.484	8	-3	AUCCCUAG	-	1	0.659	heavy		8	-3	UCCACAUG	-	5	0.283	heavy
950.117	31.444	9	-3	ACUCCUACG	-	1	0.659	light		9	-3	UUACCACCG	-	5	0.175	light
950.117	29.927	9	-3	CUCACCUAG	-	1	0.656	light		9	-3	CCUACCUAG	-	2	0.498	light
738.753	28.937	7	-3	ACCUUCG	-	1	0.653	light		7	-3	CACUCUG	-	2	0.424	light
1120.1	28.954	7	-2	ACCUUCG	-	1	0.652	heavy		7	-2	CACUCUG	-	2	0.449	heavy
950.117	31.303	9	-3	ACUCCUACG	-	1	0.651	light		9	-3	CCUACCUAG	-	5	0.138	light
825.078	32.836	5	-2	AXXAG	AUCAG|AUUAG|ACCAG	1	0.651	heavy		5	-2	UAXAG	UACAG|UAUAG	4	0.567	heavy
821.622	32.277	5	-2	mAACG	[m5C]AACG	1	0.65	light		5	-2	AACmG	AAC[m5C]G	2	0.105	light
848.438	31.399	8	-3	ACUCCAUG	-	1	0.646	light		8	-3	UCCACAUG	-	3	0.284	light
767.108	41.498	7	-3	lAACAAG	[mU]AACAAG	1	0.646	light		7	-3	CGACAAG	-	2	0.347	light
814.614	34.962	5	-2	ACACG	-	1	0.643	light		5	-2	AUACG	-	5	0.473	light
815.106	32.244	5	-2	UCAAG	-	1	0.639	light		5	-2	CUAAG	-	2	0.521	light
973.801	36.271	9	-3	CAUACAAAG	-	1	0.637	light		9	-3	UACACAAAG	-	2	0.564	light
652.098	26.812	4	-2	sCCG	[mCm]CCG	1	0.636	light		4	-2	CCsG	CC[mCm]G	2	0.084	light
950.117	31.365	9	-3	ACUCCUACG	-	1	0.634	light		9	-3	UUACCACCG	-	5	0.126	light
958.126	35.919	9	-3	CUAAUACCG	-	1	0.633	light		9	-3	CCAAUUACG	-	3	0.187	light
658.577	17.037	4	-2	GCUG	-	2	0.633	light		4	-2	GUCG	-	1	0.715	light
802.608	25.087	5	-2	CACCG	-	1	0.632	light		5	-2	ACCCG	-	2	0.44	light
730.42	20.63	7	-3	CCCCCUG	-	1	0.631	light		7	-3	UCCCCCG	-	2	0.064	light
746.396	29.128	7	-3	ACCUUCG	-	1	0.63	heavy		7	-3	CACUCUG	-	2	0.414	heavy
979.63	35.729	6	-2	UAAACG	-	1	0.63	light		6	-2	AUAAUG	-	4	0.2	light
815.602	33.379	5	-2	UAAUG	-	1	0.629	light		5	-2	UAUAG	-	2	0.602	light
857.105	39.516	8	-3	AAUUACUG	-	1	0.629	light		8	-3	UACUAAUG	-	2	0.178	light
969.099	34.353	9	-3	ACAUCCACG	-	1	0.626	heavy		9	-3	CCAAUUACG	-	2	0.386	heavy
1020.11	25.962	6	-2	AAAUUG	-	1	0.623	light		6	-2	AUAUAG	-	2	0.099	light
755.068	36.831	7	-3	AUUCAUG	-	1	0.619	heavy		7	-3	CUCACAG	-	3	0.124	heavy
1080.43	37.373	10	-3	AUAACUACUG	-	1	0.61	heavy		10	-3	UCAUAAAUCG	-	2	0.248	heavy
1223.83	36.735	12	-3	AUCACCUCCUUA	-	1	0.609	light		12	-3	UCCCUCUAUACA	-	2	0.067	light
960.757	30.437	9	-3	CUCAACCUG	-	1	0.609	heavy		9	-3	CAUUACUUG	-	3	0.409	heavy
951.105	33.317	9	-3	UACUUUCAG	-	1	0.608	light		9	-3	UUAAUUUCG	-	2	0.103	light
951.105	33.396	9	-3	UACUUUCAG	-	1	0.607	light		9	-3	UUAAUUUCG	-	2	0.134	light
958.126	33.938	9	-3	CUACACACG	-	1	0.605	light		9	-3	CAUCCACAG	-	4	0.2	light
746.396	33.877	7	-3	UUACCCG	-	1	0.603	heavy		7	-3	CACUCUG	-	3	0.266	heavy
812.077	26.571	5	-2	CXCAG	CUCAG|CCCAG	1	0.599	heavy		5	-2	UUUGG	-	10	0.004	light
763.735	34.403	7	-3	CAXAAXG	CAUAACG|CACAAUG	1	0.599	heavy		7	-3	AAXXACG	AAUCACG|AACUACG	4	0.323	heavy
659.077	26.795	4	-2	sCCG	[mCm]CCG	1	0.599	heavy		4	-2	CCsG	CC[mCm]G	2	0.106	heavy
762.108	33.62	7	-3	CAAACAG	-	1	0.597	light		7	-3	CACAAAG	-	2	0.209	light
960.757	31.348	9	-3	ACUCCUACG	-	1	0.595	heavy		9	-3	UUACCACCG	-	2	0.57	heavy
840.434	27.992	8	-3	CCCUUACG	-	1	0.595	light		8	-3	CUACUCCG	-	2	0.112	light
1076.44	31.751	10	-3	UmACACCAUG	U[m5C]ACACCAUG	1	0.595	heavy		10	-3	CmCAAACUUG	C[m5C]CAAACUUG	2	0.138	heavy
979.091	35.36	6	-2	AUCAUG	-	1	0.594	heavy		6	-2	CAUACG	-	3	0.405	heavy
974.133	37.166	9	-3	AACUCAAAG	-	1	0.591	light		9	-3	UACACAAAG	-	3	0.3	light
960.415	31.27	9	-3	ACUCCUACG	-	1	0.584	heavy		9	-3	UUACCACCG	-	2	0.523	heavy
803.596	31.175	5	-2	AUCUG	-	1	0.582	light		5	-2	CACUG	-	3	0.239	light
968.119	33.586	6	-2	UAAUCG	-	1	0.58	light		6	-2	UAACUG	-	2	0.291	light
968.119	34.66	6	-2	AUACUG	-	1	0.58	light		6	-2	UAACUG	-	2	0.443	light
1068.13	37.597	10	-3	AUAACUACUG	-	1	0.579	light		10	-3	UCAUAAAUCG	-	2	0.07	light
650.581	29.737	4	-2	UACG	-	1	0.577	light		4	-2	AUCG	-	2	0.332	light
833.412	29.944	8	-3	CUUCUUUG	-	1	0.576	light		8	-3	UUCUUCUG	-	2	0.247	light
755.068	32.422	7	-3	CAACUCG	-	1	0.575	heavy		7	-3	CUCACAG	-	4	0.079	heavy
739.082	28.792	7	-3	CUCAUUG	-	1	0.573	light		7	-3	CUAUUUG	-	2	0.364	light
1166.12	41.465	7	-2	lAACAAG	[mU]AACAAG	1	0.571	heavy		7	-2	CAAAAlG	CAAAA[mU]G	2	0.031	heavy
979.63	38.99	6	-2	AAUACG	-	1	0.571	light		6	-2	AAUCAG	-	3	0.246	light
950.117	30.023	9	-3	CUCACCUAG	-	1	0.568	light		9	-3	CCUACCUAG	-	2	0.352	light
815.602	33.301	5	-2	UAAUG	-	1	0.562	light		5	-2	AUAUG	-	2	0.469	light
803.083	30.599	5	-2	ACUUG	-	1	0.562	light		5	-2	UCAUG	-	3	0.172	light
815.106	34.386	5	-2	AACUG	-	1	0.562	light		5	-2	AUAUG	-	4	0.267	light
1177.49	35.857	11	-3	ACCUCAUAAAG	-	1	0.56	light		11	-3	AACCACAUUAG	-	2	0.055	light
958.126	35.824	9	-3	CUAAUACCG	-	1	0.557	light		9	-3	CCAAUUACG	-	2	0.244	light
755.068	36.785	7	-3	AUUCAUG	-	1	0.553	heavy		7	-3	CUCACAG	-	3	0.14	heavy
979.63	39.164	6	-2	AAUACG	-	1	0.545	light		6	-2	AUAAUG	-	3	0.357	light
652.389	35.41	6	-3	AUCAUG	-	1	0.545	heavy		6	-3	CAUACG	-	2	0.455	heavy
979.091	34.498	6	-2	AUACUG	-	1	0.543	heavy		6	-2	CAUACG	-	6	0.26	heavy
815.106	33.06	5	-2	AUUAG	-	2	0.543	light		5	-2	UAUAG	-	1	0.558	light
754.76	37.183	7	-3	UAAUACG	-	1	0.542	light		7	-3	UAAAUUG	-	2	0.162	light
815.602	34.017	5	-2	UUAAG	-	1	0.54	light		5	-2	UAUAG	-	5	0.317	light
629.071	24.689	6	-3	CCUUCG	-	1	0.538	light		6	-3	CCUCUG	-	3	0.28	light
762.108	33.715	7	-3	CAAACAG	-	1	0.535	light		7	-3	CACAAAG	-	2	0.197	light
1032.07	25.755	6	-2	AAAUUG	-	1	0.533	heavy		6	-2	AUAUAG	-	2	0.076	heavy
1068.13	37.39	10	-3	AUAACUACUG	-	1	0.533	light		10	-3	UCAUAAAUCG	-	2	0.062	light
979.63	39.052	6	-2	AAUACG	-	1	0.532	light		6	-2	AUAAUG	-	3	0.288	light
825.078	34.738	5	-2	ACACG	-	1	0.532	heavy		5	-2	UAXAG	UACAG|UAUAG	12	0.15	heavy
957.792	34.369	9	-3	ACAUCCACG	-	1	0.531	light		9	-3	CCAAUUACG	-	2	0.251	light
858.078	35.186	8	-3	AUACCCUG	-	1	0.531	heavy		8	-3	UUAACCCG	-	2	0.357	heavy
637.073	28.825	6	-3	CAUCUG	-	1	0.53	light		6	-3	CACUCG	-	2	0.066	light
1264.47	37.44	12	-3	UUAAUACCUUUG	-	1	0.529	light		12	-3	CAUAUUUAUUCG	-	2	0.004	light
815.602	32.915	5	-2	AUCAG	-	2	0.528	light		5	-2	UAUAG	-	1	0.541	light
1151.17	41.751	7	-2	lAACAAG	[mU]AACAAG	1	0.526	light		7	-2	CGACAAG	-	2	0.295	light
848.77	35.505	8	-3	AUACCCUG	-	1	0.524	light		8	-3	AUCCAUCG	-	2	0.109	light
763.735	34.481	7	-3	CAXAAXG	CAUAACG|CACAAUG	1	0.517	heavy		7	-3	AUUACAG	-	4	0.254	heavy
803.596	26.604	5	-2	CUCAG	-	1	0.515	light		5	-2	CUACG	-	4	0.162	light
849.074	28.171	8	-3	CCCUUACG	-	1	0.514	heavy		8	-3	CUACUCCG	-	2	0.202	heavy
967.626	31.572	6	-2	CUAACG	-	1	0.508	light		6	-2	CAUACG	-	2	0.364	light
969.099	34.307	9	-3	ACAUCCACG	-	1	0.505	heavy		9	-3	CCAAUUACG	-	2	0.39	heavy
967.626	34.034	6	-2	UAACCG	-	1	0.503	light		6	-2	UAACUG	-	3	0.185	light
979.091	33.86	6	-2	UAAXCG	UAACCG|UAAUCG	1	0.503	heavy		6	-2	CAUACG	-	3	0.4	heavy
1109.13	28.602	7	-2	CUCAUUG	-	1	0.5	light		7	-2	CUAUUUG	-	2	0.431	light
763.735	39.644	7	-3	AAUAXXG	AAUACCG|AAUAUUG	1	0.497	heavy		7	-3	UAAAUUG	-	3	0.36	heavy
825.078	35.248	5	-2	AAXXG	AAUCG|AACUG|AAUUG|AACCG	1	0.496	heavy		5	-2	UAXAG	UAUAG|UACAG	12	0.071	heavy
979.63	35.617	6	-2	UAAACG	-	1	0.495	light		6	-2	AUAAUG	-	3	0.271	light
979.591	33.603	6	-2	UAAXCG	UAAUCG|UAACCG	1	0.481	heavy		6	-2	CAUACG	-	5	0.197	heavy
832.092	32.517	5	-2	mAACG	[m5C]AACG	1	0.48	heavy		5	-2	AACmG	AAC[m5C]G	2	0.089	heavy
956.114	31.975	6	-2	ACCUCG	-	1	0.478	light		6	-2	CACUCG	-	2	0.355	light
858.078	31.287	8	-3	UCAUCAUG	-	1	0.478	heavy		8	-3	UCCACAUG	-	3	0.32	heavy
840.434	28.137	8	-3	CCCUUACG	-	1	0.476	light		8	-3	CUACUCCG	-	2	0.101	light
1108.63	29.016	7	-2	ACCUUCG	-	1	0.474	light		7	-2	CACUCUG	-	2	0.215	light
661.061	39.085	6	-3	AAUACG	-	1	0.472	heavy		6	-3	AXAAXG	ACAACG|AUAAUG	2	0.292	heavy
958.126	35.762	9	-3	CUAAUACCG	-	1	0.47	light		9	-3	CCAAUUACG	-	2	0.186	light
1264.47	37.295	12	-3	UUAAUACCUUUG	-	1	0.468	light		12	-3	CAUAUUUAUUCG	-	2	0.009	light
821.622	32.534	5	-2	mAACG	[m5C]AACG	1	0.465	light		5	-2	AACmG	AAC[m5C]G	2	0.079	light
1132.64	37.2	7	-2	UAAUACG	-	1	0.463	light		7	-2	UAAAUUG	-	2	0.149	light
958.126	33.843	9	-3	CUACACACG	-	1	0.457	light		9	-3	CCAAUUACG	-	3	0.257	light
792.079	27.002	5	-2	UCUUG	-	1	0.457	light		5	-2	UUCUG	-	2	0.43	light
955.621	31.846	6	-2	ACCUCG	-	1	0.454	light		6	-2	CACUCG	-	2	0.421	light
754.433	39.661	7	-3	AAUACCG	-	1	0.452	light		7	-3	AAUCACG	-	2	0.179	light
802.608	27.354	5	-2	CCACG	-	1	0.452	light		5	-2	UCACG	-	3	0.199	light
815.602	36.143	5	-2	AUUAG	-	1	0.452	light		5	-2	UAUAG	-	2	0.272	light
969.426	37.759	9	-3	AAAUCCCCG	-	1	0.452	heavy		9	-3	AACUACCCG	-	6	0.263	heavy
960.757	30.151	9	-3	CUCAACCUG	-	1	0.448	heavy		9	-3	UUACCACCG	-	2	0.435	heavy
966.089	31.829	6	-2	ACCUCG	-	1	0.447	heavy		6	-2	CCUCAG	-	5	0.073	heavy
1064.47	31.863	10	-3	UmACACCAUG	U[m5C]ACACCAUG	1	0.445	light		10	-3	CmCAAACUUG	C[m5C]CAAACUUG	2	0.041	light
992.099	35.521	6	-2	UAAACG	-	3	0.443	heavy		6	-2	AXAAXG	ACAACG|AUAAUG	1	0.47	heavy
960.415	30.006	9	-3	CUCACCUAG	-	1	0.442	heavy		9	-3	UUACCACCG	-	6	0.246	heavy
755.423	38.956	7	-3	AAUAUUG	-	1	0.442	light		7	-3	UAAAUUG	-	2	0.294	light
974.133	36.366	9	-3	CAUACAAAG	-	2	0.439	light		9	-3	UACACAAAG	-	1	0.441	light
848.438	31.51	8	-3	ACUCCAUG	-	1	0.436	light		8	-3	UCCACAUG	-	4	0.25	light
658.577	17.244	4	-2	GCUG	-	2	0.434	light		4	-2	GUCG	-	1	0.482	light
944.109	24.001	6	-2	CCCUUG	-	1	0.429	light		6	-2	CCUCUG	-	2	0.32	light
979.091	34.593	6	-2	AUACUG	-	1	0.429	heavy		6	-2	CAUACG	-	6	0.189	heavy
848.438	35.202	8	-3	AUACCCUG	-	1	0.429	light		8	-3	AUCCAUCG	-	3	0.14	light
659.579	27.147	4	-2	sCCG	[mCm]CCG	1	0.427	heavy		4	-2	CCsG	CC[mCm]G	2	0.078	heavy
968.622	33.541	6	-2	UAAUCG	-	1	0.425	light		6	-2	UAACUG	-	2	0.254	light
956.114	28.904	6	-2	CAUCUG	-	1	0.424	light		6	-2	ACUCCG	-	2	0.049	light
825.078	34.626	5	-2	ACACG	-	1	0.423	heavy		5	-2	CACAG	-	12	0.13	heavy
1161.82	36.674	11	-3	AACCUUACCUG	-	1	0.422	light		11	-3	AUCAUUCCACG	-	2	0.039	light
738.753	29.144	7	-3	ACCUUCG	-	1	0.41	light		7	-3	CACUCUG	-	2	0.238	light
857.744	32.613	8	-3	UCAUCAUG	-	1	0.408	heavy		8	-3	UUAACCCG	-	4	0.266	heavy
950.774	33.508	9	-3	UACUUUCAG	-	1	0.408	light		9	-3	CAUUACUUG	-	2	0.112	light
958.126	34.05	9	-3	CUACACACG	-	1	0.405	light		9	-3	CCAAUUACG	-	5	0.153	light
968.622	35.264	6	-2	AUCAUG	-	1	0.404	light		6	-2	CAUUAG	-	3	0.135	light
960.415	33.412	9	-3	UACUUUCAG	-	1	0.404	heavy		9	-3	UUACCACCG	-	4	0.167	heavy
1120.1	28.842	7	-2	ACCUUCG	-	1	0.401	heavy		7	-2	CACUCUG	-	3	0.279	heavy
1146.11	34.548	7	-2	UAAUACG	-	1	0.398	heavy		7	-2	UAAAUUG	-	2	0.363	heavy
967.626	31.684	6	-2	CUAACG	-	1	0.395	light		6	-2	CAUACG	-	2	0.344	light
979.091	33.698	6	-2	UAAXCG	UAAUCG|UAACCG	1	0.394	heavy		6	-2	CAUACG	-	4	0.284	heavy
1064.47	31.958	10	-3	UmACACCAUG	U[m5C]ACACCAUG	1	0.385	light		10	-3	CmCAAACUUG	C[m5C]CAAACUUG	2	0.026	light
991.145	33.077	6	-2	CAAAAG	-	1	0.383	light		6	-2	ACAAAG	-	2	0.309	light
746.396	28.809	7	-3	ACCUUCG	-	1	0.373	heavy		7	-3	CACUCUG	-	2	0.365	heavy
671.079	57.986	6	-3	rrCCUG	[mmA][mmA]CCUG	1	0.371	heavy		6	-3	rCCrUG	[mmA]CC[mmA]UG	2	0.109	heavy
1007.13	57.734	6	-2	rrCCUG	[mmA][mmA]CCUG	1	0.37	heavy		6	-2	rCCrUG	[mmA]CC[mmA]UG	2	0.098	heavy
679.734	25.883	6	-3	AAAUUG	-	1	0.37	light		6	-3	AUAUAG	-	2	0.028	light
960.415	33.491	9	-3	UACUUUCAG	-	1	0.369	heavy		9	-3	UUACCACCG	-	4	0.143	heavy
1277.11	37.423	12	-3	UUAAUACCUUUG	-	1	0.369	heavy		12	-3	CAUAUUUAUUCG	-	2	0.118	heavy
1005.11	32.982	6	-2	CAAAAG	-	1	0.367	heavy		6	-2	ACAAAG	-	2	0.269	heavy
1005.11	33.093	6	-2	CAAAAG	-	1	0.364	heavy		6	-2	ACAAAG	-	2	0.29	heavy
1132.15	39.678	7	-2	AAUACCG	-	1	0.364	light		7	-2	AAUCACG	-	2	0.195	light
730.42	20.568	7	-3	CCCCCUG	-	1	0.362	light		7	-3	UCCCCCG	-	2	0.035	light
1109.13	28.73	7	-2	CUCAUUG	-	1	0.362	light		7	-2	CUAUUUG	-	2	0.32	light
1133.64	38.766	7	-2	AAUAUUG	-	1	0.361	light		7	-2	UAAAUUG	-	2	0.336	light
763.735	38.94	7	-3	AAUAXXG	AAUAUUG|AAUACCG	1	0.361	heavy		7	-3	UAAAUUG	-	3	0.28	heavy
957.792	34.324	9	-3	ACAUCCACG	-	1	0.355	light		9	-3	CCAAUUACG	-	2	0.215	light
543.398	35.89	5	-3	AUUAG	-	1	0.354	light		5	-3	UAUAG	-	2	0.212	light
651.073	30.901	4	-2	AUUG	-	1	0.354	light		4	-2	UUAG	-	3	0.096	light
1146.11	39.582	7	-2	AAUAXXG	AAUACCG|AAUAUUG	1	0.349	heavy		7	-2	UAAAUUG	-	3	0.311	heavy
1300.12	38.352	8	-2	AAUUCCAG	-	1	0.349	heavy		8	-2	ACAUCUAG	-	2	0.256	heavy
658.577	17.133	4	-2	GCUG	-	2	0.346	light		4	-2	GUCG	-	1	0.388	light
951.105	36.624	9	-3	UUUAAUUCG	-	1	0.343	light		9	-3	UUAAUUUCG	-	2	0.254	light
968.119	34.515	6	-2	AUACUG	-	1	0.34	light		6	-2	UAACUG	-	2	0.271	light
1268.78	32.294	12	-3	CUUACCACUUUG	-	1	0.338	heavy		12	-3	UCAAUUUCCCUG	-	2	0.253	heavy
950.451	31.734	9	-3	CUAACUCCG	-	1	0.333	light		9	-3	CAUUACUUG	-	3	0.089	light
1177.49	35.936	11	-3	ACCUCAUAAAG	-	1	0.33	light		11	-3	AACCACAUUAG	-	2	0.072	light
543.398	35.969	5	-3	AUUAG	-	1	0.329	light		5	-3	UAUAG	-	2	0.226	light
661.061	37.233	6	-3	AAUACG	-	1	0.328	heavy		6	-3	AAUCAG	-	2	0.249	heavy
950.117	30.453	9	-3	CUCAACCUG	-	1	0.327	light		9	-3	CCCAACUUG	-	2	0.141	light
974.133	36.209	9	-3	CAUACAAAG	-	1	0.324	light		9	-3	UACACAAAG	-	2	0.285	light
857.744	31.527	8	-3	ACUCCAUG	-	1	0.322	heavy		8	-3	AUCCAUCG	-	3	0.187	heavy
747.085	36.976	7	-3	AUUCAUG	-	1	0.317	light		7	-3	ACUUAUG	-	3	0.162	light
816.096	35.107	5	-2	AAUUG	-	1	0.313	light		5	-2	AUAUG	-	2	0.247	light
755.068	34.884	7	-3	UUAAUCG	-	1	0.303	heavy		7	-3	UCUUAAG	-	4	0.057	heavy
979.63	35.488	6	-2	UAAACG	-	1	0.303	light		6	-2	AUAAUG	-	3	0.148	light
991.145	32.948	6	-2	CAAAAG	-	1	0.3	light		6	-2	ACAAAG	-	2	0.244	light
817.613	26.476	5	-2	CCjCG	CC[mG]CG	1	0.299	light		5	-2	CjCCG	C[mG]CCG	2	0.136	light
772.412	33.731	7	-3	CAAACAG	-	1	0.298	heavy		7	-3	AACUAAG	-	3	0.172	heavy
1161.82	36.416	11	-3	AACCUUACCUG	-	1	0.295	light		11	-3	AUCAUUCCACG	-	2	0.018	light
979.63	34.705	6	-2	UAACAG	-	1	0.288	light		6	-2	CAAUAG	-	2	0.122	light
1161.82	36.512	11	-3	AACCUUACCUG	-	1	0.28	light		11	-3	AUCAUUCCACG	-	2	0.037	light
1032.57	25.995	6	-2	AAAUUG	-	1	0.276	heavy		6	-2	AUAUAG	-	2	0.107	heavy
639.067	23.475	4	-2	UCUG	-	1	0.271	light		4	-2	UUCG	-	3	0.168	light
966.089	28.92	6	-2	CAUCUG	-	1	0.257	heavy		6	-2	CCUCAG	-	5	0.047	heavy
738.753	33.988	7	-3	UUACCCG	-	2	0.255	light		7	-3	UUAUCCG	-	1	0.295	light
957.792	37.614	9	-3	AAAUCCCCG	-	1	0.25	light		9	-3	AACUACCCG	-	2	0.147	light
960.415	31.717	9	-3	CUAACUCCG	-	1	0.248	heavy		9	-3	CAUUACUUG	-	3	0.2	heavy
856.769	39.723	8	-3	AAUUACUG	-	1	0.248	light		8	-3	AUCAAUCG	-	2	0.061	light
1137.86	38.878	14	-4	UUAAAACUCAAAUG	-	1	0.246	heavy		14	-4	UAAUAAUAACCUAG	-	2	0.085	heavy
1096.13	20.904	7	-2	CCCCCUG	-	1	0.244	light		7	-2	UCCCCCG	-	2	0.035	light
957.792	34.212	9	-3	ACAUCCACG	-	1	0.244	light		9	-3	CCAAUUACG	-	5	0.108	light
1169.49	33.524	11	-3	CCUAACACAUG	-	1	0.238	light		11	-3	CUCUACAACAG	-	2	0.055	light
1166.63	41.802	7	-2	lAACAAG	[mU]AACAAG	1	0.238	heavy		7	-2	CGACAAG	-	2	0.098	heavy
838.083	38.173	5	-2	AAAXG	AAACG|AAAUG	1	0.237	heavy		5	-2	AAUAG	-	2	0.22	heavy
827.086	26.459	5	-2	CCjCG	CC[mG]CG	1	0.231	heavy		5	-2	CjCCG	C[mG]CCG	2	0.165	heavy
866.41	38.654	8	-3	AAUUCCAG	-	1	0.228	heavy		8	-3	ACAUCUAG	-	2	0.202	heavy
950.117	30.358	9	-3	CUCAACCUG	-	1	0.224	light		9	-3	CCCAACUUG	-	3	0.058	light
1297.17	38.111	8	-2	AUAAACUG	-	1	0.224	light		8	-2	AUCUAAAG	-	2	0.014	light
825.078	36.159	5	-2	AXXAG	AUCAG|AUUAG|ACCAG	1	0.223	heavy		5	-2	UAXAG	UAUAG|UACAG	4	0.169	heavy
827.086	26.7	5	-2	CCjCG	CC[mG]CG	1	0.222	heavy		5	-2	CjCCG	C[mG]CCG	2	0.123	heavy
1005.11	33.189	6	-2	CAAAAG	-	1	0.22	heavy		6	-2	ACAAAG	-	2	0.173	heavy
1124.14	38.911	14	-4	UUAAAACUCAAAUG	-	1	0.219	light		14	-4	UAAUAAUAACCUAG	-	2	0.029	light
957.792	37.726	9	-3	AAAUCCCCG	-	1	0.218	light		9	-3	AACUACCCG	-	3	0.126	light
652.752	39.102	6	-3	AAUACG	-	1	0.216	light		6	-3	AUAAUG	-	2	0.106	light
791.586	25.199	5	-2	UCUCG	-	2	0.216	light		5	-2	UUCUG	-	1	0.269	light
653.091	37.054	6	-3	AAUACG	-	1	0.214	light		6	-3	AAUCAG	-	3	0.147	light
966.089	31.701	6	-2	ACCUCG	-	1	0.214	heavy		6	-2	CCUCAG	-	5	0.054	heavy
791.094	26.923	5	-2	CCUUG	-	1	0.206	light		5	-2	UCCUG	-	2	0.148	light
792.079	28.233	5	-2	UCUUG	-	2	0.2	light		5	-2	UUCUG	-	1	0.346	light
817.613	26.828	5	-2	CCjCG	CC[mG]CG	1	0.196	light		5	-2	CjCCG	C[mG]CCG	2	0.082	light
957.828	37.328	12	-4	UUAAUACCUUUG	-	1	0.183	heavy		12	-4	CAUAUUUAUUCG	-	2	0.149	heavy
639.067	23.554	4	-2	UCUG	-	1	0.181	light		4	-2	UUCG	-	2	0.11	light
791.586	25.44	5	-2	UCUCG	-	1	0.179	light		5	-2	UUCUG	-	2	0.16	light
1313.63	38.078	8	-2	AUAAACUG	-	1	0.178	heavy		8	-2	AUCUAAAG	-	2	0.031	heavy
661.061	39.23	6	-3	AAUACG	-	1	0.176	heavy		6	-3	AXAAXG	AUAAUG|ACAACG	2	0.152	heavy
995.658	58.048	6	-2	rrCCUG	[mmA][mmA]CCUG	1	0.174	light		6	-2	rCCrUG	[mmA]CC[mmA]UG	2	0.04	light
1146.1	38.973	7	-2	AAUAXXG	AAUAUUG|AAUACCG	1	0.173	heavy		7	-2	AAXXACG	AACUACG|AAUCACG	3	0.121	heavy
792.079	28.328	5	-2	UCUUG	-	2	0.167	light		5	-2	UUCUG	-	1	0.372	light
1146.61	37.216	7	-2	UAAUACG	-	3	0.147	heavy		7	-2	AAXXACG	AAUCACG|AACUACG	1	0.159	heavy
966.089	31.589	6	-2	ACCUCG	-	1	0.144	heavy		6	-2	CCUCAG	-	5	0.044	heavy
866.745	39.74	8	-3	AAUUACUG	-	2	0.142	heavy		8	-3	AUCAAUCG	-	1	0.144	heavy
1076.44	32.07	10	-3	UmACACCAUG	U[m5C]ACACCAUG	1	0.14	heavy		10	-3	CmCAAACUUG	C[m5C]CAAACUUG	2	0.027	heavy
978.587	21.771	6	-2	UAAXCG	UAACCG|UAAUCG	1	0.139	heavy		6	-2	CAUACG	-	6	0.035	heavy
812.077	24.113	5	-2	CXCAG	CUCAG|CCCAG	1	0.127	heavy		5	-2	UUUGG	-	9	0.004	light
1005.11	38.671	6	-2	CAAAAG	-	2	0.123	heavy		6	-2	ACAAAG	-	1	0.213	heavy
825.078	35.136	5	-2	AAXXG	AACCG|AACUG|AAUUG|AAUCG	1	0.114	heavy		5	-2	CACAG	-	13	0.022	heavy
791.586	31.08	5	-2	UCUCG	-	1	0.114	light		5	-2	UCCUG	-	3	0.073	light
874.751	38.223	8	-3	AUAAACUG	-	1	0.112	heavy		8	-3	AUCUAAAG	-	2	0.043	heavy
978.587	22.012	6	-2	UAAXCG	UAAUCG|UAACCG	1	0.111	heavy		6	-2	CAUACG	-	6	0.015	heavy
973.801	36.64	9	-3	CAUACAAAG	-	1	0.11	light		9	-3	UACACAAAG	-	2	0.11	light
978.601	16.064	6	-2	UAAXCG	UAACCG|UAAUCG	1	0.108	heavy		6	-2	CAUACG	-	4	0.026	heavy
969.099	30.839	9	-3	CUACACACG	-	4	0.107	heavy		9	-3	CUCACCAAG	-	1	0.456	heavy
987.113	36.176	6	-2	CACCGG	-	1	0.107	heavy		6	-2	AXXGCG	ACCGCG|AUUGCG	2	0.107	heavy
996.145	22.787	6	-2	CAGUGG	-	2	0.104	light		6	-2	GAUCGG	-	1	0.113	light
639.067	25.232	4	-2	CUUG	-	1	0.102	light		4	-2	UUCG	-	3	0.027	light
991.145	38.637	6	-2	CAAAAG	-	2	0.101	light		6	-2	ACAAAG	-	1	0.177	light
541.046	30.968	5	-3	AXXUG	ACUUG|AUCUG	1	0.098	heavy		5	-3	UUUGG	-	9	0.005	light
645.079	35.538	6	-3	AUCAUG	-	1	0.098	light		6	-3	CAUUAG	-	2	0.061	light
802.608	24.13	5	-2	CCCAG	-	1	0.091	light		5	-2	CUACG	-	6	0.037	light
1124.14	39.006	14	-4	UUAAAACUCAAAUG	-	1	0.086	light		14	-4	UAAUAAUAACCUAG	-	2	0.046	light
996.145	22.961	6	-2	CAGUGG	-	3	0.083	light		6	-2	GAUCGG	-	1	0.116	light
979.63	35.84	6	-2	UAAACG	-	1	0.081	light		6	-2	AUAAUG	-	2	0.069	light
979.63	31.477	6	-2	UAACAG	-	4	0.078	light		6	-2	ACUAAG	-	1	0.231	light
950.117	30.582	9	-3	CUCAACCUG	-	1	0.077	light		9	-3	CCCAACUUG	-	2	0.027	light
944.109	26.269	6	-2	CUUCCG	-	1	0.072	light		6	-2	UCUCCG	-	2	0.064	light
812.077	31.191	5	-2	CACCG	-	1	0.07	heavy		5	-2	UUUGG	-	9	0.013	light
969.099	30.951	9	-3	CUAAUACCG	-	5	0.069	heavy		9	-3	CUCACCAAG	-	1	0.233	heavy
652.413	31.606	6	-3	UAACAG	-	2	0.067	light		6	-3	CAAUAG	-	1	0.073	light
1064.47	32.086	10	-3	UmACACCAUG	U[m5C]ACACCAUG	1	0.066	light		10	-3	UCACAGCCCG	-	2	0.014	light
978.587	21.9	6	-2	UAAXCG	UAACCG|UAAUCG	1	0.066	heavy		6	-2	CAUACG	-	6	0.008	heavy
996.145	24.096	6	-2	CAGUGG	-	2	0.065	light		6	-2	AUGGCG	-	1	0.11	light
1325.2	29.513	8	-2	GAACUGAG	-	1	0.064	light		8	-2	GUCAGAAG	-	2	0.051	light
535.392	30.856	5	-3	ACUUG	-	1	0.064	light		5	-3	UCAUG	-	2	0.044	light
1177.82	38.335	11	-3	ACCUCAUAAAG	-	1	0.063	light		11	-3	AACCACAUUAG	-	2	0.019	light
973.801	37.552	9	-3	AACUCAAAG	-	1	0.063	light		9	-3	UACACAAAG	-	3	0.027	light
979.63	31.667	6	-2	UAACAG	-	4	0.062	light		6	-2	ACUAAG	-	1	0.148	light
978.601	16.254	6	-2	AACCUG	-	1	0.058	heavy		6	-2	CAUACG	-	4	0.006	heavy
817.613	26.94	5	-2	CCjCG	CC[mG]CG	1	0.055	light		5	-2	CjCCG	C[mG]CCG	2	0.023	light
966.089	32.182	6	-2	UCCACG	-	1	0.053	heavy		6	-2	CCUCAG	-	5	0.022	heavy
986.766	37.569	9	-3	AACUCAAAG	-	1	0.052	heavy		9	-3	AACCAAAUG	-	2	0.038	heavy
978.601	16.83	6	-2	AACCUG	-	1	0.052	heavy		6	-2	CAUACG	-	4	0.004	heavy
968.119	35.65	6	-2	AUCAUG	-	2	0.051	light		6	-2	CAUUAG	-	1	0.053	light
825.078	35.091	5	-2	AAXXG	AAUCG|AACUG|AAUUG|AACCG	1	0.051	heavy		5	-2	UAXAG	UACAG|UAUAG	12	0.011	heavy
996.145	24.353	6	-2	CAGUGG	-	2	0.045	light		6	-2	AUGGCG	-	1	0.075	light
818.111	39.404	5	-2	CCjCG	CC[mG]CG	1	0.043	light		5	-2	CjCCG	C[mG]CCG	2	0.043	light
985.121	25.008	6	-2	GUUGUG	-	1	0.042	light		6	-2	UUUGGG	-	2	0.012	light
838.58	17.166	5	-2	AAAXG	AAACG|AAAUG	1	0.041	heavy		5	-2	AAUAG	-	4	0.019	heavy
950.774	33.653	9	-3	UACUUUCAG	-	1	0.041	light		9	-3	CAUUACUUG	-	2	0.02	light
679.734	26.012	6	-3	AAAUUG	-	1	0.039	light		6	-3	AUAUAG	-	2	0.001	light
650.569	26.716	4	-2	UAUG	-	1	0.037	light		4	-2	UUAG	-	2	0.029	light
817.613	39.292	5	-2	CCjCG	CC[mG]CG	1	0.035	light		5	-2	CjCCG	C[mG]CCG	2	0.035	light
955.103	23.57	6	-2	UCCACG	-	1	0.032	light		6	-2	CACUCG	-	3	0.017	light
985.121	24.722	6	-2	GUUGUG	-	1	0.031	light		6	-2	UUUGGG	-	2	0.007	light
1096.13	21.049	7	-2	CCCCCUG	-	1	0.03	light		7	-2	UCCCCCG	-	2	0.007	light
1132.15	39.773	7	-2	AAUACCG	-	1	0.028	light		7	-2	AAUCACG	-	2	0.027	light
688.046	25.9	6	-3	AAAUUG	-	1	0.026	heavy		6	-3	AUAUAG	-	2	0.002	heavy
818.111	39.566	5	-2	CCjCG	CC[mG]CG	1	0.025	light		5	-2	CjCCG	C[mG]CCG	2	0.025	light
657.765	58.177	6	-3	CAGCAG	-	1	0.024	light		6	-3	GACCAG	-	3	0.019	light
848.438	35.779	8	-3	AUACCCUG	-	1	0.021	light		8	-3	AUCCAUCG	-	3	0.016	light
746.75	32.646	7	-3	UUAAUCG	-	1	0.018	light		7	-3	ACUUAUG	-	2	0.006	light
810.105	25.041	5	-2	GCCCG	-	2	0.017	light		5	-2	CGCCG	-	1	0.037	light
776.098	41.706	7	-3	AGUAAAG	-	2	0.016	light		7	-3	AUGAAAG	-	1	0.018	light
1011.15	57.941	6	-2	AAGAAG	-	2	0.016	light		6	-2	GAAAAG	-	1	0.019	light
757.731	40.649	7	-3	UGUUGUG	-	1	0.016	light		7	-3	GGUUUUG	-	2	0.014	light
629.071	30.52	6	-3	UUCCCG	-	2	0.014	light		6	-3	UCUCCG	-	1	0.016	light
1005.62	9.955	6	-2	CAAAAG	-	1	0.012	heavy		6	-2	ACAAAG	-	2	0.012	heavy
858.439	39.325	8	-3	UCCGGCCG	-	2	0.01	light		8	-3	GCGCCCUG	-	1	0.053	light
974.44	40.384	9	-3	CCACACUGG	-	2	0.009	heavy		9	-3	UCCACCAGG	-	1	0.019	heavy
757.731	40.756	7	-3	UGUUGUG	-	1	0.008	light		7	-3	GGUUUUG	-	2	0.007	light
757.731	40.677	7	-3	UGUUGUG	-	1	0.005	light		7	-3	GGUUUUG	-	2	0.002	light
1137.1	40.508	7	-2	UGUUGUG	-	1	0.005	light		7	-2	GGUUUUG	-	2	0.004	light
1137.1	40.586	7	-2	UGUUGUG	-	1	0.005	light		7	-2	GGUUUUG	-	2	0.004	light
1137.1	40.429	7	-2	UGUUGUG	-	1	0.005	light		7	-2	GGUUUUG	-	2	0.004	light
511.554	16.718	3	-2	AUj	AU[mG]	1	0.005	heavy		3	-2	UAj	UA[mG]	2	0.005	heavy
757.731	38.447	7	-3	UGUUGUG	-	1	0.004	light		7	-3	GGUUUUG	-	2	0.002	light
959.771	42.112	9	-3	jCCCUUACG	[mG]CCCUUACG	1	0.004	light		9	-3	CUCUAjCCG	CUCUA[mG]CCG	2	0.003	light
996.145	23.811	6	-2	CAGUGG	-	1	0.003	light		6	-2	AUGGCG	-	2	0.001	light
511.056	15.778	3	-2	AUj	AU[mG]	1	0.003	heavy		3	-2	UAj	UA[mG]	2	0.001	heavy
511.554	16.383	3	-2	AUj	AU[mG]	2	0.002	heavy		3	-2	UAj	UA[mG]	1	0.003	heavy
511.554	16.288	3	-2	AUj	AU[mG]	2	0.002	heavy		3	-2	UAj	UA[mG]	1	0.003	heavy
511.056	15.823	3	-2	AUj	AU[mG]	1	0.002	heavy		3	-2	UAj	UA[mG]	2	0.002	heavy
757.731	38.576	7	-3	UGUUGUG	-	2	0.002	light		7	-3	GGUUUUG	-	1	0.003	light
511.554	21.726	3	-2	AUj	AU[mG]	1	0.001	heavy		3	-2	UAj	UA[mG]	2	0.001	heavy
757.731	40.305	7	-3	UGUUGUG	-	1	0.001	light		7	-3	GGUUUUG	-	2	0.001	light
989.164	39.118	6	-2	riCCUG	[mmA][mA]CCUG	2	0.001	light		6	-2	rUCCiG	[mmA]UCC[mA]G	1	0.002	light
1011.15	58.019	6	-2	AAGAAG	-	1	0.001	light		6	-2	GAAAAG	-	2	0.001	light

## Sheet: Fig 3c
Statistical assessment of the E. coli 16S data from the Synapt dataset
Top scoring targets and corresponding top scoring decoys.
		Targets								Decoys
m/z	RT	length	charge	sequence	sequence_mods	rank	Sp	isotope		length	charge	sequence	sequence_mods	rank	Sp	isotope
772.078	32.55	7	-3	ACCAAAG	-	1	2.267	heavy		7	-3	CACAAAG	-	2	1.825	heavy
848.742	32.24	8	-3	CCCUUACG	-	1	2.128	heavy		8	-3	CUACUCCG	-	2	0.673	heavy
1159.13	32.46	7	-2	ACCAAAG	-	1	2.062	heavy		7	-2	CACAAAG	-	2	1.525	heavy
1076.11	40.11	10	-3	UmACACCAUG	U[m5C]ACACCAUG	1	2.036	heavy		10	-3	CmCAAACUUG	C[m5C]CAAACUUG	2	0.525	heavy
857.742	32.75	8	-3	UCAUCAUG	-	1	1.994	heavy		8	-3	UCCACAUG	-	3	1.154	heavy
951.102	35.43	9	-3	UUUAAUUCG	-	1	1.991	light		9	-3	UUAAUUUCG	-	2	0.939	light
866.077	33.64	8	-3	CUACAAUG	-	1	1.969	heavy		8	-3	UACUAAUG	-	2	1.881	heavy
755.063	28.79	7	-3	UUAAUCG	-	1	1.943	heavy		7	-3	UCUUAAG	-	4	0.273	heavy
772.078	31.32	7	-3	CAAACAG	-	1	1.933	heavy		7	-3	CACAAAG	-	3	0.544	heavy
874.746	35.09	8	-3	AUAAACUG	-	1	1.813	heavy		8	-3	AUCUAAAG	-	2	0.131	heavy
968.757	36.74	9	-3	CUAAUACCG	-	1	1.802	heavy		9	-3	CCAAUUACG	-	3	1.302	heavy
776.747	34.43	7	-3	lAACAAG	[mU]AACAAG	1	1.772	heavy		7	-3	CAAAAlG	CAAAA[mU]G	2	0.111	heavy
960.075	35.43	9	-3	UUUAAUUCG	-	1	1.751	heavy		9	-3	CAUUACUUG	-	3	0.948	heavy
1191.45	44.09	11	-3	ACCUCAUAAAG	-	1	1.726	heavy		11	-3	AACCACAUUAG	-	2	0.157	heavy
763.737	29.9	7	-3	UAAUACG	-	1	1.725	heavy		7	-3	AAXXACG	AACUACG|AAUCACG	4	0.971	heavy
642.801	32.65	8	-4	UCAUCAUG	-	1	1.72	heavy		8	-4	UCCACAUG	-	4	0.944	heavy
738.753	29.5	7	-3	ACCUUCG	-	1	1.695	light		7	-3	CACUCUG	-	2	0.928	light
986.097	38.67	9	-3	CAUACAAAG	-	1	1.678	heavy		9	-3	AACCAAAUG	-	3	0.17	heavy
815.601	18.76	5	-2	UUAAG	-	1	1.658	light		5	-2	UAUAG	-	2	0.811	light
856.442	34.99	8	-3	AAUUCCAG	-	1	1.647	light		8	-3	ACAUCUAG	-	2	0.267	light
1005.11	26.97	6	-2	CAAAAG	-	1	1.647	heavy		6	-2	ACAAAG	-	2	1.05	heavy
1236.13	38.67	12	-3	AUCACCUCCUUA	-	1	1.631	heavy		12	-3	UCCCUCUAUACA	-	2	0.166	heavy
955.622	25.3	6	-2	ACCUCG	-	1	1.629	light		6	-2	CACUCG	-	2	0.976	light
957.329	43.16	12	-4	UUAAUACCUUUG	-	1	1.616	heavy		12	-4	CAUAUUUAUUCG	-	2	0.836	heavy
848.766	32.75	8	-3	UCAUCAUG	-	1	1.604	light		8	-3	UCCACAUG	-	2	0.374	light
866.078	34.85	8	-3	AAUUCCAG	-	1	1.597	heavy		8	-3	ACAUCUAG	-	2	1.391	heavy
950.829	42.86	12	-4	CUUACCACUUUG	-	1	1.563	heavy		12	-4	UCAAUUUCCCUG	-	2	0.939	heavy
955.619	25.19	6	-2	ACCUCG	-	1	1.556	light		6	-2	CACUCG	-	2	1.081	light
791.096	17.69	5	-2	UCCCG	-	1	1.555	light		5	-2	UCCUG	-	3	0.927	light
825.073	18.76	5	-2	UXAAG	UUAAG|UCAAG	1	1.55	heavy		5	-2	UAXAG	UAUAG|UACAG	3	0.665	heavy
838.083	20.3	5	-2	UAAAG	-	1	1.517	heavy		5	-2	AXAAG	ACAAG|AUAAG	2	1.009	heavy
1080.1	40.49	10	-3	AUAACUACUG	-	1	1.508	heavy		10	-3	UCAUAAAUCG	-	2	0.583	heavy
838.083	21.53	5	-2	AAAXG	AAAUG|AAACG	1	1.505	heavy		5	-2	AAUAG	-	3	0.866	heavy
1137.36	48.66	14	-4	UUAAAACUCAAAUG	-	1	1.5	heavy		14	-4	UAAUAAUAACCUAG	-	2	0.405	heavy
1151.17	34.27	7	-2	lAACAAG	[mU]AACAAG	1	1.494	light		7	-2	CGACAAG	-	2	0.646	light
848.109	33.07	8	-3	CCACACUG	-	1	1.493	light		8	-3	AUCCAUCG	-	3	0.378	light
1174.11	42.4	11	-3	AACCUUACCUG	-	1	1.491	heavy		11	-3	AUCAUUCCACG	-	2	0.511	heavy
958.124	36.74	9	-3	CUAAUACCG	-	1	1.483	light		9	-3	CCAAUUACG	-	2	0.562	light
1182.78	42.27	11	-3	CCUAACACAUG	-	1	1.474	heavy		11	-3	CUCUACAACAG	-	2	0.212	heavy
1276.77	42.98	12	-3	UUAAUACCUUUG	-	1	1.47	heavy		12	-3	CAUAUUUAUUCG	-	2	0.619	heavy
992.104	26.74	6	-2	CACAAG	-	1	1.468	heavy		6	-2	ACUAAG	-	2	1.441	heavy
992.097	25.5	6	-2	UAAACG	-	1	1.461	heavy		6	-2	AXAAXG	ACAACG|AUAAUG	2	1.089	heavy
652.389	24.52	6	-3	UAAXCG	UAACCG|UAAUCG	1	1.458	heavy		6	-3	CAUACG	-	4	0.846	heavy
649.307	33.47	8	-4	CUACAAUG	-	1	1.441	heavy		8	-4	UACUAAUG	-	2	1.28	heavy
1068.14	40.49	10	-3	AUAACUACUG	-	1	1.436	light		10	-3	UCAUAAAUCG	-	2	0.206	light
1020.11	33.39	6	-2	AAAUUG	-	1	1.43	light		6	-2	AUAUAG	-	2	0.149	light
1146.1	31	7	-2	AAUAXXG	AAUAUUG|AAUACCG	1	1.424	heavy		7	-2	AAXXACG	AACUACG|AAUCACG	3	0.719	heavy
825.083	21.21	5	-2	AXXAG	ACCAG|AUUAG|AUCAG	1	1.403	heavy		5	-2	CACAG	-	9	0.692	heavy
719.803	35.53	9	-4	UUUAAUUCG	-	1	1.396	heavy		9	-4	UUACCACCG	-	3	0.695	heavy
1191.45	43.69	11	-3	ACCUCAUAAAG	-	1	1.378	heavy		11	-3	AACCACAUUAG	-	2	0.119	heavy
655.808	34.99	8	-4	AUAAACUG	-	1	1.364	heavy		8	-4	AUCUAAAG	-	2	0.229	heavy
730.419	27.6	7	-3	CCCCCUG	-	1	1.36	light		7	-3	UCCCCCG	-	2	0.15	light
979.09	24.4	6	-2	UAAXCG	UAACCG|UAAUCG	1	1.359	heavy		6	-2	CAUACG	-	5	0.703	heavy
979.636	26.97	6	-2	AAACUG	-	1	1.353	light		6	-2	AAUCAG	-	4	0.57	light
643.721	23.54	6	-3	CAUCUG	-	1	1.343	heavy		6	-3	CCUCAG	-	5	0.22	heavy
995.661	48.34	6	-2	rrCCUG	[mmA][mmA]CCUG	1	1.337	light		6	-2	rCCrUG	[mmA]CC[mmA]UG	2	0.33	light
1161.48	42.4	11	-3	AACCUUACCUG	-	1	1.335	light		11	-3	AUCAUUCCACG	-	2	0.12	light
754.426	30.43	7	-3	CACAAUG	-	1	1.334	light		7	-3	UACCAAG	-	4	0.062	light
950.114	35.79	9	-3	CUAACUCCG	-	1	1.334	light		9	-3	UUACCACCG	-	3	0.322	light
1268.11	42.71	12	-3	CUUACCACUUUG	-	1	1.329	heavy		12	-3	UCAAUUUCCCUG	-	2	0.568	heavy
1287.11	32.65	8	-2	UCAUCAUG	-	1	1.327	heavy		8	-2	UCCACAUG	-	2	0.778	heavy
671.083	48.45	6	-3	rrCCUG	[mmA][mmA]CCUG	1	1.326	heavy		6	-3	rCCrUG	[mmA]CC[mmA]UG	2	0.358	heavy
1108.64	29.5	7	-2	ACCUUCG	-	1	1.326	light		7	-2	CACUCUG	-	2	0.602	light
827.115	21.76	5	-2	AAAUG	-	1	1.318	light		5	-2	AAUAG	-	2	0.614	light
802.61	18.84	5	-2	CCCAG	-	1	1.311	light		5	-2	CUACG	-	6	0.685	light
825.084	19.96	5	-2	CAACG	-	1	1.303	heavy		5	-2	CACAG	-	3	1.11	heavy
973.803	38.55	9	-3	CAUACAAAG	-	1	1.293	light		9	-3	UACACAAAG	-	2	1.213	light
746.391	28	7	-3	UUUUCAG	-	1	1.272	heavy		7	-3	UCCUACG	-	2	0.984	heavy
798.104	40.19	10	-4	UmACACCAUG	U[m5C]ACACCAUG	1	1.269	light		10	-4	CmCAAACUUG	C[m5C]CAAACUUG	2	0.178	light
1121.14	28.79	7	-2	UUAAUCG	-	1	1.266	light		7	-2	ACUUAUG	-	3	0.049	light
814.614	21.43	5	-2	ACCAG	-	1	1.262	light		5	-2	ACUAG	-	4	0.911	light
1143.67	32.75	7	-2	ACCAAAG	-	1	1.259	light		7	-2	CACAAAG	-	2	0.77	light
1265.36	49.33	16	-4	CAACCCUUAUCCUUUG	-	1	1.257	heavy		16	-4	AAUCUUUCCUCCUACG	-	2	0.487	heavy
1312.63	34.85	8	-2	AUAAACUG	-	1	1.254	heavy		8	-2	AUCUAAAG	-	2	0.092	heavy
840.436	32.34	8	-3	CCCUUACG	-	1	1.253	light		8	-3	CUACUCCG	-	2	0.249	light
873.825	41.03	11	-4	CUUAACCUUCG	-	1	1.238	heavy		11	-4	UCUCAUCUACG	-	2	0.286	heavy
1064.48	40.19	10	-3	UmACACCAUG	U[m5C]ACACCAUG	1	1.237	light		10	-3	CmCAAACUUG	C[m5C]CAAACUUG	2	0.066	light
1273.65	32.87	8	-2	UCAUCAUG	-	1	1.236	light		8	-2	UCCACAUG	-	2	0.253	light
1007.13	48.29	6	-2	rrCCUG	[mmA][mmA]CCUG	1	1.227	heavy		6	-2	rCCrUG	[mmA]CC[mmA]UG	2	0.296	heavy
1255.81	42.71	12	-3	CUUACCACUUUG	-	1	1.226	light		12	-3	UCAAUUUCCCUG	-	2	0.159	light
643.726	25.38	6	-3	ACCUCG	-	1	1.225	heavy		6	-3	CCUCAG	-	5	0.191	heavy
659.079	21.21	4	-2	sCCG	[mCm]CCG	1	1.204	heavy		4	-2	CCsG	CC[mCm]G	2	0.147	heavy
1223.5	38.67	12	-3	AUCACCUCCUUA	-	1	1.202	light		12	-3	UCCCUCUAUACA	-	2	0.057	light
1177.49	43.79	11	-3	ACCUCAUAAAG	-	1	1.201	light		11	-3	AACCACAUUAG	-	2	0.089	light
662.088	13.78	4	-2	CAAG	-	1	1.185	light		4	-2	AUAG	-	3	0.471	light
558.385	21.53	5	-3	AAAXG	AAAUG|AAACG	1	1.183	heavy		5	-3	AAUAG	-	3	0.593	heavy
827.113	20.56	5	-2	UAAAG	-	1	1.178	light		5	-2	AUAAG	-	2	0.679	light
968.12	24.52	6	-2	UAAUCG	-	1	1.175	light		6	-2	UAACUG	-	2	0.726	light
1132.16	31.65	7	-2	AAUACCG	-	1	1.175	light		7	-2	AAUCACG	-	2	0.61	light
966.093	25.3	6	-2	ACCUCG	-	1	1.159	heavy		6	-2	CCUCAG	-	5	0.083	heavy
1146.11	29.82	7	-2	UAAUACG	-	1	1.157	heavy		7	-2	UAAAUUG	-	4	0.547	heavy
1166.13	34.27	7	-2	lAACAAG	[mU]AACAAG	1	1.153	heavy		7	-2	CAAAAlG	CAAAA[mU]G	2	0.041	heavy
1120.09	27.82	7	-2	UUUUCAG	-	1	1.152	heavy		7	-2	UCCUACG	-	2	0.735	heavy
739.41	28	7	-3	UUUUCAG	-	1	1.151	light		7	-3	CUAUUUG	-	3	0.347	light
968.12	25.72	6	-2	AUACUG	-	1	1.148	light		6	-2	UAACUG	-	3	0.703	light
739.32	38.55	9	-4	CAUACAAAG	-	1	1.145	heavy		9	-4	AACCAAAUG	-	3	0.188	heavy
792.08	16.48	5	-2	UCUUG	-	1	1.144	light		5	-2	UUCUG	-	2	0.884	light
661.062	25.6	6	-3	UAAACG	-	1	1.131	heavy		6	-3	AXAAXG	AUAAUG|ACAACG	2	0.91	heavy
746.423	29.29	7	-3	CAACUCG	-	1	1.127	light		7	-3	CUCACAG	-	2	0.071	light
856.77	34.75	8	-3	AAUUACUG	-	1	1.122	light		8	-3	UACUAAUG	-	3	0.161	light
1032.08	33.39	6	-2	AAAUUG	-	1	1.114	heavy		6	-2	AUAUAG	-	2	0.149	heavy
967.627	24.97	6	-2	UAACCG	-	1	1.102	light		6	-2	UAACUG	-	3	0.712	light
803.596	19.28	5	-2	ACUUG	-	1	1.097	light		5	-2	UCAUG	-	3	0.422	light
864.447	35.27	8	-3	AUAAACUG	-	1	1.095	light		8	-3	AUCUAAAG	-	2	0.053	light
1169.49	42.27	11	-3	CCUAACACAUG	-	1	1.093	light		11	-3	CUCUACAACAG	-	2	0.128	light
973.803	39.82	9	-3	AACUCAAAG	-	1	1.083	light		9	-3	UACACAAAG	-	3	0.523	light
1146.12	31.57	7	-2	AAUAXXG	AAUACCG|AAUAUUG	1	1.083	heavy		7	-2	AAXXACG	AACUACG|AAUCACG	3	0.678	heavy
803.103	18.34	5	-2	CCAUG	-	1	1.064	light		5	-2	CUACG	-	4	0.575	light
549.712	18.76	5	-3	UXAAG	UCAAG|UUAAG	1	1.058	heavy		5	-3	UAXAG	UACAG|UAUAG	3	0.691	heavy
1109.62	27.94	7	-2	UUUUCAG	-	1	1.056	light		7	-2	CUAUUUG	-	3	0.092	light
747.085	30.1	7	-3	AUUCAUG	-	1	1.052	light		7	-3	ACUUAUG	-	2	0.648	light
1165.43	40.77	11	-3	CUUAACCUUCG	-	1	1.044	heavy		11	-3	UCUCAUCUACG	-	2	0.326	heavy
791.588	17.2	5	-2	CCUUG	-	1	1.036	light		5	-2	UCCUG	-	3	0.717	light
652.749	26.85	6	-3	AAACUG	-	1	1.03	light		6	-3	AAUCAG	-	4	0.529	light
944.109	22.26	6	-2	CCUUCG	-	1	1.02	light		6	-2	UCUCCG	-	4	0.757	light
644.748	24.97	6	-3	UAACCG	-	1	1.017	light		6	-3	UAACUG	-	3	0.449	light
956.117	23.65	6	-2	CAUCUG	-	1	1.014	light		6	-2	UAUCCG	-	2	0.188	light
871.108	42.59	11	-4	AACCUUACCUG	-	1	1.01	light		11	-4	AUCAUUCCACG	-	2	0.073	light
1252.9	49.27	16	-4	CAACCCUUAUCCUUUG	-	1	0.998	light		16	-4	AAUCUUUCCUCCUACG	-	2	0.027	light
856.442	35.09	8	-3	AAUUCCAG	-	1	0.98	light		8	-3	ACAUCUAG	-	2	0.178	light
815.108	20.78	5	-2	AUCAG	-	1	0.977	light		5	-2	AUACG	-	3	0.931	light
663.436	48.57	6	-3	rrCCUG	[mmA][mmA]CCUG	1	0.975	light		6	-3	rCCrUG	[mmA]CC[mmA]UG	2	0.36	light
726.316	36.84	9	-4	UACACACCG	-	2	0.971	heavy		9	-4	CCAAUUACG	-	1	1.004	heavy
955.625	24.08	6	-2	CCAUCG	-	1	0.967	light		6	-2	CACUCG	-	3	0.591	light
1096.14	27.6	7	-2	CCCCCUG	-	1	0.965	light		7	-2	UCCCCCG	-	2	0.083	light
642.805	33.83	8	-4	AUACCCUG	-	2	0.965	heavy		8	-4	UUAACCCG	-	1	1.098	heavy
730.099	38.55	9	-4	CAUACAAAG	-	2	0.963	light		9	-4	UACACAAAG	-	1	0.979	light
1158.62	31.2	7	-2	CAAACAG	-	1	0.953	heavy		7	-2	CACAAAG	-	3	0.343	heavy
1516.81	48.34	14	-3	UUAAAACUCAAAUG	-	1	0.952	heavy		14	-3	UAAUAAUAACCUAG	-	2	0.193	heavy
966.082	23.4	6	-2	CCAUCG	-	1	0.946	heavy		6	-2	CCUCAG	-	5	0.249	heavy
1498.87	48.34	14	-3	UUAAAACUCAAAUG	-	1	0.943	light		14	-3	UAAUAAUAACCUAG	-	2	0.105	light
1272.67	33.07	8	-2	CCACACUG	-	1	0.943	light		8	-2	UCCACAUG	-	2	0.238	light
649.304	34.65	8	-4	AAUUACUG	-	1	0.93	heavy		8	-4	AUCAAUCG	-	2	0.892	heavy
827.115	20.3	5	-2	UAAAG	-	1	0.929	light		5	-2	AUAAG	-	2	0.554	light
669.735	27.03	6	-3	CAAAAG	-	1	0.927	heavy		6	-3	ACAAAG	-	2	0.82	heavy
713.075	35.63	9	-4	UUUAAUUCG	-	1	0.923	light		9	-4	UUAAUUUCG	-	2	0.602	light
1133.1	28.67	7	-2	UUAAUCG	-	1	0.919	heavy		7	-2	UCUUAAG	-	4	0.102	heavy
815.106	19.49	5	-2	UCAAG	-	2	0.918	light		5	-2	UACAG	-	1	0.982	light
1097.12	27.17	7	-2	CCUCUUG	-	1	0.916	light		7	-2	UCUCCUG	-	2	0.198	light
635.829	32.97	8	-4	CCACACUG	-	1	0.91	light		8	-4	AUCCAUCG	-	3	0.223	light
549.718	19.96	5	-3	CAACG	-	1	0.91	heavy		5	-3	CACAG	-	5	0.497	heavy
1498.87	48.57	14	-3	UUAAAACUCAAAUG	-	1	0.899	light		14	-3	UAAUAAUAACCUAG	-	2	0.122	light
1299.62	33.47	8	-2	CUACAAUG	-	1	0.892	heavy		8	-2	UACUAAUG	-	2	0.745	heavy
865.351	40.91	11	-4	CUUAACCUUCG	-	1	0.891	light		11	-4	UCUCAUCUACG	-	2	0.134	light
1273.17	34.35	8	-2	AUCCCUAG	-	1	0.887	light		8	-2	AUCCAUCG	-	3	0.354	light
800.851	40.57	10	-4	AUAACUACUG	-	1	0.885	light		10	-4	UCAUAAAUCG	-	2	0.213	light
739.083	28.22	7	-3	CUCAUUG	-	1	0.883	light		7	-3	CUAUUUG	-	3	0.609	light
1132.15	30.43	7	-2	CACAAUG	-	1	0.881	light		7	-2	AACUACG	-	4	0.066	light
636.32	32.65	8	-4	UCAUCAUG	-	1	0.881	light		8	-4	UCCACAUG	-	3	0.217	light
650.58	14.09	4	-2	ACUG	-	1	0.87	light		4	-2	AUCG	-	3	0.312	light
1252.9	49.33	16	-4	CAACCCUUAUCCUUUG	-	1	0.869	light		16	-4	AAUCUUUCCUCCUACG	-	2	0.031	light
814.613	21.96	5	-2	ACCAG	-	1	0.865	light		5	-2	CACAG	-	3	0.727	light
1285.17	34.99	8	-2	AAUUCCAG	-	1	0.864	light		8	-2	ACAUCUAG	-	3	0.182	light
755.091	31.2	7	-3	AAUAUUG	-	1	0.86	light		7	-3	UAAAUUG	-	2	0.534	light
650.086	13.48	4	-2	CCAG	-	1	0.858	light		4	-2	AUCG	-	9	0.203	light
558.385	20.36	5	-3	UAAAG	-	1	0.857	heavy		5	-3	AXAAG	AUAAG|ACAAG	2	0.712	heavy
726.32	38.03	9	-4	AAAUCCCCG	-	1	0.849	heavy		9	-4	AACUACCCG	-	3	0.688	heavy
1287.14	33.64	8	-2	AUACCCUG	-	1	0.845	heavy		8	-2	UUAACCCG	-	2	0.457	heavy
1286.62	33.83	8	-2	AUACCCUG	-	1	0.845	heavy		8	-2	AUCCAUCG	-	2	0.638	heavy
1108.63	28.22	7	-2	CUCAUUG	-	1	0.844	light		7	-2	UUAUCCG	-	3	0.333	light
1285.66	34.75	8	-2	AAUUACUG	-	1	0.844	light		8	-2	UACUAAUG	-	3	0.083	light
967.615	25.5	6	-2	AUACUG	-	1	0.833	light		6	-2	UAACUG	-	2	0.554	light
652.098	21.29	4	-2	sCCG	[mCm]CCG	1	0.833	light		4	-2	CCsG	CC[mCm]G	2	0.079	light
944.113	23.54	6	-2	CCUUCG	-	1	0.823	light		6	-2	CCUCUG	-	2	0.556	light
650.58	12.63	4	-2	CUAG	-	1	0.821	light		4	-2	AUCG	-	6	0.17	light
1153.8	40.77	11	-3	CUUAACCUUCG	-	1	0.816	light		11	-3	UCUCAUCUACG	-	2	0.114	light
637.074	23.65	6	-3	CAUCUG	-	1	0.808	light		6	-3	ACUCCG	-	3	0.173	light
636.745	24.08	6	-3	CCAUCG	-	1	0.807	light		6	-3	CACUCG	-	2	0.544	light
754.759	29.9	7	-3	UAAUACG	-	1	0.801	light		7	-3	UAAAUUG	-	3	0.275	light
731.078	27.25	7	-3	CCUCUUG	-	1	0.8	light		7	-3	UCUCCUG	-	2	0.241	light
1121.13	30.02	7	-2	AUUCAUG	-	1	0.791	light		7	-2	ACUUAUG	-	2	0.474	light
947.854	43.27	12	-4	UUAAUACCUUUG	-	1	0.785	light		12	-4	CAUAUUUAUUCG	-	2	0.01	light
644.745	24.62	6	-3	UAAUCG	-	1	0.78	light		6	-3	UAACUG	-	2	0.481	light
1132.64	29.9	7	-2	UAAUACG	-	1	0.757	light		7	-2	UAAAUUG	-	2	0.423	light
882.866	43.89	11	-4	ACCUCAUAAAG	-	1	0.749	light		11	-4	AACCACAUUAG	-	2	0.064	light
661.063	26.85	6	-3	AAUACG	-	1	0.749	heavy		6	-3	AXAAXG	AUAAUG|ACAACG	4	0.477	heavy
636.744	25.3	6	-3	ACCUCG	-	1	0.731	light		6	-3	CACUCG	-	2	0.606	light
551.073	21.76	5	-3	AAAUG	-	1	0.731	light		5	-3	AAUAG	-	2	0.317	light
967.629	26.74	6	-2	AACCUG	-	1	0.73	light		6	-2	UAACUG	-	4	0.493	light
549.718	21.21	5	-3	AAXXG	AACCG|AACUG|AAUUG|AAUCG	1	0.729	heavy		5	-3	UAXAG	UACAG|UAUAG	9	0.494	heavy
762.108	31.57	7	-3	CAAACAG	-	1	0.722	light		7	-3	CACAAAG	-	2	0.195	light
857.411	34.03	8	-3	ACUCCAUG	-	1	0.721	heavy		8	-3	AUCCAUCG	-	4	0.453	heavy
955.612	23.54	6	-2	CAUCUG	-	1	0.716	light		6	-2	UAUCCG	-	2	0.135	light
926.844	38.95	12	-4	AUCACCUCCUUA	-	1	0.708	heavy		12	-4	UCCCUCUAUACA	-	2	0.143	heavy
1285.17	33.47	8	-2	CUACAAUG	-	1	0.704	light		8	-2	UACUAAUG	-	2	0.414	light
1299.62	34.65	8	-2	AAUUACUG	-	1	0.699	heavy		8	-2	AUCAAUCG	-	2	0.393	heavy
662.09	15.03	4	-2	ACAG	-	2	0.695	light		4	-2	AUAG	-	1	0.977	light
718.091	36.84	9	-4	CUACACACG	-	1	0.694	light		9	-4	CCAAUUACG	-	5	0.339	light
636.554	32.04	8	-4	CCCUUACG	-	1	0.693	heavy		8	-4	CUACUCCG	-	2	0.372	heavy
652.418	26.39	6	-3	CACAAG	-	1	0.691	light		6	-3	ACUAAG	-	2	0.408	light
763.731	31.08	7	-3	AAUAXXG	AAUACCG|AAUAUUG	1	0.682	heavy		7	-3	UAAAUUG	-	3	0.518	heavy
642.078	34.85	8	-4	AAUUCCAG	-	1	0.681	light		8	-4	ACAUCUAG	-	3	0.268	light
642.321	34.43	8	-4	AAUUACUG	-	1	0.67	light		8	-4	AUCAAUCG	-	2	0.192	light
979.103	25.6	6	-2	UAAXCG	UAACCG|UAAUCG	1	0.652	heavy		6	-2	CAUACG	-	3	0.365	heavy
1250.63	30.77	8	-2	CUUCUUUG	-	1	0.652	light		8	-2	UUCUUCUG	-	2	0.142	light
645.079	25.78	6	-3	AUACUG	-	1	0.639	light		6	-3	UAACUG	-	3	0.605	light
1299.62	35.2	8	-2	AAUUCCAG	-	1	0.625	heavy		8	-2	ACAUCUAG	-	2	0.415	heavy
639.068	11.46	4	-2	UCUG	-	1	0.625	light		4	-2	UUCG	-	3	0.302	light
1261.16	32.14	8	-2	CCCUUACG	-	1	0.624	light		8	-2	CUACUCCG	-	2	0.085	light
950.12	37.44	9	-3	ACUCCUACG	-	1	0.622	light		9	-3	UUACCACCG	-	2	0.139	light
1120.14	29.29	7	-2	CAACUCG	-	1	0.614	light		7	-2	CUCACAG	-	2	0.055	light
957.79	36.84	9	-3	CUAAUACCG	-	1	0.611	light		9	-3	CCAAUUACG	-	2	0.24	light
636.076	33.57	8	-4	AUACCCUG	-	1	0.609	light		8	-4	UCCACAUG	-	4	0.278	light
951.103	35.53	9	-3	UUUAAUUCG	-	1	0.609	light		9	-3	UUAAUUUCG	-	2	0.326	light
1461.21	39.49	9	-2	AACUCAAAG	-	1	0.6	light		9	-2	UACACAAAG	-	2	0.218	light
814.611	23.17	5	-2	ACACG	-	1	0.598	light		5	-2	AUACG	-	5	0.334	light
838.085	22.93	5	-2	AAAXG	AAAUG|AAACG	1	0.569	heavy		5	-2	AAUAG	-	3	0.405	heavy
648.081	35.2	8	-4	AUAAACUG	-	1	0.539	light		8	-4	AUCUAAAG	-	2	0.042	light
630.074	32.14	8	-4	CCCUUACG	-	1	0.534	light		8	-4	CUACUCCG	-	2	0.104	light
739.321	39.82	9	-4	AACUCAAAG	-	1	0.528	heavy		9	-4	AACCAAAUG	-	3	0.112	heavy
826.62	22.38	5	-2	AAACG	-	1	0.524	light		5	-2	ACAAG	-	3	0.109	light
880.329	42.59	11	-4	AACCUUACCUG	-	1	0.523	heavy		11	-4	AUCAUUCCACG	-	2	0.247	heavy
652.401	25.72	6	-3	UAAXCG	UAACCG|UAAUCG	1	0.52	heavy		6	-3	CAUACG	-	3	0.323	heavy
1177.49	43.57	11	-3	ACCUCAUAAAG	-	1	0.519	light		11	-3	AACCACAUUAG	-	2	0.039	light
651.075	13.7	4	-2	AUUG	-	1	0.507	light		4	-2	UUAG	-	3	0.4	light
651.073	12.18	4	-2	UAUG	-	1	0.506	light		4	-2	UUAG	-	2	0.287	light
649.547	48.45	8	-4	CUACAAUG	-	1	0.5	heavy		8	-4	UACUAAUG	-	2	0.431	heavy
719.816	37.27	9	-4	ACUCCUACG	-	1	0.497	heavy		9	-4	UUACCACCG	-	3	0.404	heavy
629.07	22.38	6	-3	CCUUCG	-	1	0.492	light		6	-3	UCUCCG	-	4	0.392	light
956.108	23.4	6	-2	CAUCUG	-	1	0.484	light		6	-2	UAUCCG	-	2	0.094	light
551.073	20.3	5	-3	UAAAG	-	1	0.473	light		5	-3	AUAAG	-	2	0.366	light
825.082	24.32	5	-2	ACACG	-	1	0.468	heavy		5	-2	UAXAG	UACAG|UAUAG	8	0.314	heavy
956.61	24.83	6	-2	CAUCUG	-	1	0.465	light		6	-2	UAUCCG	-	2	0.146	light
624.81	30.88	8	-4	CUUCUUUG	-	1	0.462	light		8	-4	UUCUUCUG	-	2	0.262	light
838.1	23.17	5	-2	AAAXG	AAACG|AAAUG	1	0.459	heavy		5	-2	AXAAG	ACAAG|AUAAG	2	0.083	heavy
1285.65	34.43	8	-2	AAUUACUG	-	1	0.455	light		8	-2	UACUAAUG	-	2	0.04	light
893.335	43.89	11	-4	ACCUCAUAAAG	-	1	0.453	heavy		11	-4	AACCACAUUAG	-	2	0.038	heavy
1461.21	39.31	9	-2	AACUCAAAG	-	1	0.447	light		9	-2	UACACAAAG	-	3	0.151	light
712.334	36.27	9	-4	CUCAACCUG	-	1	0.442	light		9	-4	CCUACCUAG	-	3	0.274	light
718.095	38.13	9	-4	CUAAUACCG	-	1	0.432	light		9	-4	AACUACCCG	-	3	0.375	light
658.064	14.63	4	-2	ACXG	ACCG|ACUG	1	0.42	heavy		4	-2	GUCG	-	12	0.013	light
1132.63	30.1	7	-2	UAAUACG	-	1	0.416	light		7	-2	UAAAUUG	-	2	0.172	light
832.093	21.96	5	-2	mAACG	[m5C]AACG	1	0.41	heavy		5	-2	AACmG	AAC[m5C]G	2	0.169	heavy
814.607	20.18	5	-2	UAACG	-	2	0.41	light		5	-2	CAAUG	-	1	0.438	light
957.797	38.03	9	-3	ACAUCCACG	-	2	0.406	light		9	-3	AACUACCCG	-	1	0.461	light
968.761	37.93	9	-3	ACAUCCACG	-	1	0.391	heavy		9	-3	AACUACCCG	-	2	0.368	heavy
712.337	37.48	9	-4	ACUCCUACG	-	1	0.391	light		9	-4	CCUACCUAG	-	3	0.215	light
669.732	28.44	6	-3	CAAAAG	-	2	0.389	heavy		6	-3	ACAAAG	-	1	0.501	heavy
1427.16	35.35	9	-2	UUUAAUUCG	-	1	0.385	light		9	-2	UUAAUUUCG	-	2	0.152	light
1273.61	31.95	8	-2	CCCUUACG	-	2	0.372	heavy		8	-2	CUACUCCG	-	1	0.414	heavy
1440.62	35.35	9	-2	UUUAAUUCG	-	1	0.371	heavy		9	-2	CAUUACUUG	-	3	0.184	heavy
803.593	18.08	5	-2	ACUUG	-	2	0.348	light		5	-2	UCAUG	-	1	1.051	light
817.614	15.03	5	-2	CCjCG	CC[mG]CG	1	0.344	light		5	-2	CjCCG	C[mG]CCG	2	0.144	light
730.1	39.82	9	-4	AACUCAAAG	-	1	0.34	light		9	-4	UACACAAAG	-	3	0.184	light
1280.14	11.13	4	-1	UUUG	-	1	0.338	light		4	-1	UUCG	-	4	0.007	light
1425.68	37.48	9	-2	ACUCCUACG	-	1	0.335	light		9	-2	UUACCACCG	-	2	0.134	light
642.075	33.57	8	-4	CUACAAUG	-	1	0.335	light		8	-4	UACUAAUG	-	2	0.29	light
814.596	19.16	5	-2	UCAAG	-	2	0.325	light		5	-2	CUAAG	-	1	0.419	light
1479.65	38.45	9	-2	CAUACAAAG	-	1	0.324	heavy		9	-2	AACCAAAUG	-	3	0.03	heavy
554.393	22.08	5	-3	mAACG	[m5C]AACG	1	0.307	heavy		5	-3	AACmG	AAC[m5C]G	2	0.184	heavy
660.427	28.44	6	-3	CAAAAG	-	2	0.305	light		6	-3	ACAAAG	-	1	0.463	light
827.089	14.89	5	-2	CCjCG	CC[mG]CG	1	0.304	heavy		5	-2	CjCCG	C[mG]CCG	2	0.21	heavy
957.795	37.39	9	-3	CUAAUACCG	-	1	0.299	light		9	-3	CAUCCACAG	-	4	0.166	light
1005.11	28.32	6	-2	CAAAAG	-	2	0.297	heavy		6	-2	ACAAAG	-	1	0.596	heavy
1285.16	33.57	8	-2	CUACAAUG	-	1	0.296	light		8	-2	UACUAAUG	-	2	0.187	light
991.144	28.32	6	-2	CAAAAG	-	2	0.294	light		6	-2	ACAAAG	-	1	0.507	light
650.079	15.95	4	-2	CAUG	-	1	0.294	light		4	-2	AUCG	-	7	0.151	light
1479.65	39.73	9	-2	AACUCAAAG	-	1	0.292	heavy		9	-2	AACCAAAUG	-	3	0.092	heavy
767.111	34.53	7	-3	lAACAAG	[mU]AACAAG	1	0.292	light		7	-3	CGACAAG	-	2	0.145	light
1479.65	38.31	9	-2	CAUACAAAG	-	1	0.289	heavy		9	-2	AACCAAAUG	-	3	0.029	heavy
650.081	15.38	4	-2	CAUG	-	1	0.281	light		4	-2	AUCG	-	2	0.276	light
1453.64	36.54	9	-2	CUAAUACCG	-	1	0.278	heavy		9	-2	CCAAUUACG	-	2	0.263	heavy
1854.69	38.75	12	-2	AUCACCUCCUUA	-	1	0.278	heavy		12	-2	UCCCUCUAUACA	-	2	0.013	heavy
825.085	22.93	5	-2	AAXXG	AACCG|AACUG|AAUUG|AAUCG	1	0.275	heavy		5	-2	CACAG	-	7	0.162	heavy
856.437	33.64	8	-3	CUACAAUG	-	1	0.274	light		8	-3	UACUAAUG	-	2	0.202	light
1437.2	38.13	9	-2	AAAUCCCCG	-	1	0.268	light		9	-2	AACUACCCG	-	2	0.242	light
1440.64	36.54	9	-2	CUCACCUAG	-	1	0.266	heavy		9	-2	CCCCAAUUG	-	2	0.15	heavy
1620.66	40.49	10	-2	AUAACUACUG	-	1	0.265	heavy		10	-2	UCAUAAAUCG	-	2	0.043	heavy
1426.17	35.77	9	-2	CUAACUCCG	-	1	0.259	light		9	-2	CAUUACUUG	-	2	0.131	light
1620.65	40.67	10	-2	AUAACUACUG	-	1	0.259	heavy		10	-2	UCAUAAAUCG	-	2	0.038	heavy
1602.71	40.41	10	-2	AUAACUACUG	-	1	0.256	light		10	-2	UCAUAAAUCG	-	2	0.016	light
806.828	40.27	10	-4	UmACACCAUG	U[m5C]ACACCAUG	1	0.246	heavy		10	-4	CmCAAACUUG	C[m5C]CAAACUUG	2	0.064	heavy
1279.15	11.46	4	-1	CUUG	-	1	0.245	light		4	-1	UUCG	-	4	0.072	light
1120.14	30.77	7	-2	CAACUCG	-	1	0.244	light		7	-2	CUCACAG	-	2	0.096	light
639.063	10.42	4	-2	UUUG	-	1	0.236	light		4	-2	UUCG	-	3	0.17	light
1453.65	37.71	9	-2	ACAUCCACG	-	1	0.234	heavy		9	-2	CCAAUUACG	-	2	0.148	heavy
1303.16	13.7	4	-1	AUUG	-	1	0.234	light		4	-1	UUAG	-	3	0.074	light
803.589	17.96	5	-2	ACUUG	-	2	0.234	light		5	-2	UCAUG	-	1	0.581	light
1854.69	39.13	12	-2	AUCACCUCCUUA	-	1	0.231	heavy		12	-2	UCCCUCUAUACA	-	2	0.011	heavy
1915.69	43.06	12	-2	UUAAUACCUUUG	-	1	0.222	heavy		12	-2	CAUAUUUAUUCG	-	2	0.099	heavy
550.745	22.46	5	-3	AAACG	-	1	0.203	light		5	-3	ACAAG	-	3	0.073	light
1317.14	13.48	4	-1	CXAG	CCAG|CUAG	1	0.202	heavy		4	-1	GUCG	-	14	0	light
1461.21	38.31	9	-2	CAUACAAAG	-	1	0.196	light		9	-2	UACACAAAG	-	2	0.134	light
1297.17	35.2	8	-2	AUAAACUG	-	1	0.192	light		8	-2	AUCUAAAG	-	2	0.019	light
1836.25	38.75	12	-2	AUCACCUCCUUA	-	1	0.187	light		12	-2	UCCCUCUAUACA	-	2	0.005	light
1326.19	15.15	4	-1	AAUG	-	1	0.176	light		4	-1	AUAG	-	2	0.124	light
1437.2	36.94	9	-2	CUAAUACCG	-	1	0.175	light		9	-2	CCAAUUACG	-	4	0.117	light
754.43	31.75	7	-3	AAUACCG	-	1	0.166	light		7	-3	AAUCACG	-	2	0.129	light
1787.67	43.57	11	-2	ACCUCAUAAAG	-	1	0.165	heavy		11	-2	AACCACAUUAG	-	2	0.015	heavy
821.625	22.08	5	-2	mAACG	[m5C]AACG	2	0.153	light		5	-2	AACmG	AAC[m5C]G	1	0.182	light
1743.22	42.53	11	-2	AACCUUACCUG	-	1	0.148	light		11	-2	AUCAUUCCACG	-	2	0.005	light
1425.68	36.27	9	-2	CUCACCUAG	-	1	0.145	light		9	-2	CCUACCUAG	-	3	0.104	light
809.821	40.57	10	-4	AUAACUACUG	-	1	0.145	heavy		10	-4	UCAUAAAUCG	-	2	0.096	heavy
1596.71	39.99	10	-2	UmACACCAUG	U[m5C]ACACCAUG	1	0.133	light		10	-2	CmCAAACUUG	C[m5C]CAAACUUG	2	0.01	light
712.334	35.86	9	-4	CUAACUCCG	-	1	0.13	light		9	-4	UUACCACCG	-	3	0.067	light
1731.71	40.85	11	-2	CUUAACCUUCG	-	1	0.129	light		11	-2	UCUCAUCUACG	-	2	0.031	light
1614.66	39.99	10	-2	UmACACCAUG	U[m5C]ACACCAUG	1	0.128	heavy		10	-2	CmCAAACUUG	C[m5C]CAAACUUG	2	0.03	heavy
1440.64	36.64	9	-2	CUCACCUAG	-	1	0.123	heavy		9	-2	CCCCAAUUG	-	2	0.114	heavy
1317.14	14.69	4	-1	ACXG	ACCG|ACUG	1	0.12	heavy		4	-1	GUCG	-	14	0	light
1761.66	42.53	11	-2	AACCUUACCUG	-	1	0.118	heavy		11	-2	AUCAUUCCACG	-	2	0.017	heavy
1748.66	40.85	11	-2	CUUAACCUUCG	-	1	0.115	heavy		11	-2	UCUCAUCUACG	-	2	0.05	heavy
1787.67	43.47	11	-2	ACCUCAUAAAG	-	1	0.114	heavy		11	-2	AACCACAUUAG	-	2	0.015	heavy
547.413	22.08	5	-3	mAACG	[m5C]AACG	2	0.11	light		5	-3	AACmG	AAC[m5C]G	1	0.172	light
950.115	36.17	9	-3	CUCAACCUG	-	1	0.105	light		9	-3	CCUACCUAG	-	4	0.034	light
1614.66	40.11	10	-2	UmACACCAUG	U[m5C]ACACCAUG	1	0.105	heavy		10	-2	CmCAAACUUG	C[m5C]CAAACUUG	2	0.026	heavy
1774.67	42.27	11	-2	CCUAACACAUG	-	1	0.104	heavy		11	-2	CUCUACAACAG	-	2	0.017	heavy
817.615	16.22	5	-2	CCjCG	CC[mG]CG	1	0.103	light		5	-2	CjCCG	C[mG]CCG	2	0.068	light
1896.72	43.06	12	-2	UUAAUACCUUUG	-	1	0.099	light		12	-2	CAUAUUUAUUCG	-	2	0	light
1143.67	31.57	7	-2	CAAACAG	-	1	0.095	light		7	-2	CACAAAG	-	2	0.045	light
1319.17	21.65	4	-1	sCCG	[mCm]CCG	1	0.093	heavy		4	-1	CCsG	CC[mCm]G	2	0.012	heavy
1305.21	21.65	4	-1	sCCG	[mCm]CCG	1	0.091	light		4	-1	CCsG	CC[mCm]G	2	0.017	light
1608.2	19.71	5	-1	ACUUG	-	1	0.091	light		5	-1	UCAUG	-	3	0.022	light
754.748	30.02	7	-3	AAUAUUG	-	2	0.088	light		7	-3	UAAAUUG	-	1	0.234	light
1754.74	42.19	11	-2	CCUAACACAUG	-	1	0.087	light		11	-2	CUCUACAACAG	-	2	0.003	light
746.401	28.67	7	-3	CUCAUUG	-	2	0.082	heavy		7	-3	UCCUACG	-	1	0.085	heavy
1303.15	12.28	4	-1	UAUG	-	1	0.08	light		4	-1	UUAG	-	2	0.04	light
1302.17	14.18	4	-1	ACUG	-	1	0.08	light		4	-1	AUCG	-	3	0.024	light
1884.23	42.79	12	-2	CUUACCACUUUG	-	1	0.08	light		12	-2	UCAAUUUCCCUG	-	2	0.012	light
1437.69	36.64	9	-2	CUAAUACCG	-	1	0.076	light		9	-2	CCAAUUACG	-	3	0.024	light
1774.67	42.19	11	-2	CCUAACACAUG	-	1	0.073	heavy		11	-2	CUCUACAACAG	-	2	0.017	heavy
639.064	10.48	4	-2	UUUG	-	1	0.072	light		4	-2	UUCG	-	4	0.018	light
1585.17	16.83	5	-1	UCUUG	-	1	0.067	light		5	-1	UUCUG	-	2	0.044	light
1302.17	12.63	4	-1	CUAG	-	1	0.067	light		4	-1	AUCG	-	6	0.002	light
1677.18	21.85	5	-1	AAAXG	AAACG|AAAUG	1	0.062	heavy		5	-1	AAUAG	-	3	0.027	heavy
1261.64	31.99	8	-2	CCCUUACG	-	2	0.037	light		8	-2	CUACUCCG	-	1	0.044	light
1632.21	20.56	5	-1	AUUAG	-	1	0.036	light		5	-1	AUAUG	-	2	0.032	light
1632.21	19.04	5	-1	UUAAG	-	1	0.027	light		5	-1	UAUAG	-	2	0.023	light
1607.65	39.99	10	-2	UCACACCAUG	-	2	0.025	heavy		10	-2	AUACUCCCAG	-	1	0.04	heavy
1510.81	46.78	14	-3	UGAAUACGUUCCCG	-	3	0.025	heavy		14	-3	UCAGCCCCAUUGAG	-	1	0.032	heavy
1298.5	26.25	12	-3	AUUAGCUAGUAG	-	2	0.023	light		12	-3	UAAGUCCGAUAG	-	1	0.026	light
1314.14	25.78	12	-3	UAAACGAUGUCG	-	2	0.023	heavy		12	-3	CCUGGAACAAUG	-	1	0.023	heavy
1510.81	46.58	14	-3	UGAAUACGUUCCCG	-	3	0.022	heavy		14	-3	UACCUAmAGCCsCG	UACCUA[m5C]AGCC[mCm]CG	1	0.039	heavy
1475.15	7.37	9	-2	CCGUAAACG	-	3	0.021	heavy		9	-2	UUGAAACCG	-	1	0.029	heavy
1290.5	24.83	12	-3	AGUUUGAUCAUG	-	1	0.021	light		12	-3	UACCGGUAUACG	-	2	0.019	light
1305.84	26.5	12	-3	AACUGAGACACG	-	1	0.021	light		12	-3	GAACUAGACACG	-	2	0.017	light
1654.22	21.76	5	-1	AAAUG	-	1	0.019	light		5	-1	AAUAG	-	2	0.012	light
1329.63	14.09	8	-2	riCCUGCG	[mmA][mA]CCUGCG	1	0.019	heavy		8	-2	AGACCGCG	-	5	0.014	heavy
1298.49	25.6	12	-3	AUUAGCUAGUAG	-	2	0.019	light		12	-3	UAAGUCCGAUAG	-	1	0.025	light
1766.73	43.47	11	-2	ACCUCAUAAAG	-	1	0.017	light		11	-2	AACCACAUUAG	-	2	0.008	light
1510.8	28.99	14	-3	ACGAUCCCUAGCUG	-	1	0.017	heavy		14	-3	UCAGCCCCAUUGAG	-	2	0.016	heavy
1510.82	29.38	14	-3	sCCGUmACACCAUG	[mCm]CCGU[m5C]ACACCAUG	3	0.015	heavy		14	-3	GUACUCGCACCACG	-	1	0.018	heavy
1766.73	43.57	11	-2	ACCUCAUAAAG	-	1	0.015	light		11	-2	AACCACAUUAG	-	2	0.004	light
1472.2	39.44	9	-2	GAiCCUGCG	GA[mA]CCUGCG	2	0.014	light		9	-2	GUGCCCiAG	GUGCCC[mA]AG	1	0.019	light
1519.16	30.1	14	-3	ACCAGCCACACUGG	-	1	0.014	heavy		14	-3	CUACAGGAUCUCAG	-	2	0.014	heavy
1298.15	24.62	12	-3	AUUAGCUAGUAG	-	2	0.014	light		12	-3	UAAGUCCGAUAG	-	1	0.015	light
1616.17	19.83	10	-2	ACGUUACCCG	-	1	0.013	heavy		10	-2	UAUGCACCCG	-	2	0.013	heavy
817.117	48.89	5	-2	CCjCG	CC[mG]CG	1	0.013	light		5	-2	CjCCG	C[mG]CCG	2	0.01	light
1290.16	24.97	12	-3	ACUGACGCUCAG	-	2	0.013	light		12	-3	AUGACUCACCGG	-	1	0.015	light
1470.15	7.03	9	-2	GGACCUUCG	-	1	0.013	heavy		9	-2	CCGUUGUAG	-	3	0.013	heavy
1606.72	18.42	10	-2	UCAGCUCGUG	-	1	0.012	light		10	-2	UCAGUCUCGG	-	3	0.005	light
1315.62	13.06	8	-2	CGUGUAUG	-	1	0.012	heavy		8	-2	CUiCGCAG	CU[mA]CGCAG	3	0.01	heavy
1298.15	24.72	12	-3	AUUAGCUAGUAG	-	1	0.012	light		12	-3	UAAGUCCGAUAG	-	2	0.012	light
1493.86	29.38	14	-3	ACGAUCCCUAGCUG	-	1	0.011	light		14	-3	AGCCAUUCGUUACG	-	3	0.007	light
1316.63	14.3	8	-2	UACGGCCG	-	1	0.011	heavy		8	-2	GGCUACCG	-	4	0.006	heavy
1510.5	30.2	14	-3	sCCGUmACACCAUG	[mCm]CCGU[m5C]ACACCAUG	1	0.011	heavy		14	-3	UACCUAmAGCCsCG	UACCUA[m5C]AGCC[mCm]CG	2	0.001	heavy
1305.46	24.72	12	-3	ACUGACGCUCAG	-	1	0.01	heavy		12	-3	AUGACUCACCGG	-	3	0.01	heavy
1509.86	30.51	14	-3	CCAGUGAUAAACUG	-	1	0.01	light		14	-3	CGCAUGCAAAUUAG	-	3	0	light
1619.71	19.38	10	-2	GUUUGUUAAG	-	1	0.01	light		10	-2	AUGUAUUUGG	-	2	0.007	light
1492.86	46.58	14	-3	GCCCUUACGACCAG	-	3	0.01	light		14	-3	GUACUCGCACCACG	-	1	0.018	light
1650.65	19.04	10	-2	GAAUCGCUAG	-	3	0.01	heavy		10	-2	UCAUGGCAAG	-	1	0.012	heavy
1536.5	31.45	14	-3	UAACAAGGUAACCG	-	1	0.009	heavy		14	-3	AAGACCUAUGACAG	-	3	0.003	heavy
1510.85	31.08	14	-3	sCCGUmACACCAUG	[mCm]CCGU[m5C]ACACCAUG	1	0.009	heavy		14	-3	UACCUAmAGCCsCG	UACCUA[m5C]AGCC[mCm]CG	2	0	heavy
1137.11	26.62	7	-2	UGUUGUG	-	1	0.009	light		7	-2	GGUUUUG	-	2	0.005	light
1624.66	18.42	10	-2	CUGUCGUCAG	-	1	0.009	heavy		10	-2	CUCUUGGACG	-	3	0.005	heavy
1630.73	20.88	10	-2	GAUUAGCUAG	-	3	0.008	light		10	-2	UAACGGUAUG	-	1	0.016	light
1519.5	31.08	14	-3	ACCAGCCACACUGG	-	2	0.008	heavy		14	-3	GUGCAACCCAACUG	-	1	0.011	heavy
1527.82	31.2	14	-3	CAUAACGUCGCAAG	-	1	0.008	heavy		14	-3	ACAUACCAGUAGCG	-	3	0.003	heavy
1519.5	31	14	-3	ACCAGCCACACUGG	-	2	0.007	heavy		14	-3	GUGCAACCCAACUG	-	1	0.013	heavy
1501.17	8.05	9	-2	AGCAAACAG	-	2	0.006	heavy		9	-2	CGACAAAAG	-	1	0.007	heavy
1490.64	39.59	9	-2	iACCUGCGG	[mA]ACCUGCGG	1	0.006	heavy		9	-2	GCCAUGCiG	GCCAUGC[mA]G	2	0.006	heavy
1615.69	18.34	10	-2	UmACACCAUG	U[m5C]ACACCAUG	1	0.006	heavy		10	-2	CmCAAACUUG	C[m5C]CAAACUUG	2	0.003	heavy
1392.16	27.25	13	-3	AAUACGUUCCCGG	-	1	0.006	light		13	-3	AGAGACUUUCUUG	-	2	0.002	light
1489.17	7.72	9	-2	AUGAGAAUG	-	1	0.005	light		9	-2	UGUAAGAAG	-	2	0.002	light
1465.17	7.13	9	-2	GCAAGCUUG	-	1	0.005	light		9	-2	GAGACCUUG	-	3	0.002	light
1630.2	19.59	5	-1	UCAAG	-	1	0.004	light		5	-1	UACAG	-	2	0.004	light
1502.18	29.38	14	-3	AUUAGAUACCCUGG	-	1	0.004	light		14	-3	UUAUACGAUCCAGG	-	3	0.001	light
1654.21	20.36	10	-2	UAUGAAGAAG	-	1	0.004	light		10	-2	AGAAAGUAUG	-	2	0.001	light
823.089	16.06	5	-2	UGUAG	-	1	0.004	light		5	-2	UUGAG	-	2	0.004	light
1269.62	29.72	8	-2	UGCCCUUG	-	3	0.003	light		8	-2	UCCUCUGG	-	1	0.007	light
803.077	12.71	5	-2	ACUUG	-	1	0.003	light		5	-2	UAUCG	-	2	0.001	light
1264.8	22.46	12	-3	UUAAUACCUUUG	-	1	0.003	light		12	-3	CAUAUUUAUUCG	-	2	0	light
1399.47	27.37	13	-3	CUUAACCUUCGGG	-	2	0.002	heavy		13	-3	CCUCAGCAGUUUG	-	1	0.003	heavy
1011.13	4.96	3	-1	GCG	-	1	0.002	light		3	-1	UAj	UA[mG]	4	0	light
1137.1	25.07	7	-2	UGUUGUG	-	1	0.002	light		7	-2	GGUUUUG	-	2	0.002	light
1654.2	20.56	10	-2	UAUGAAGAAG	-	1	0.002	light		10	-2	AGAAAGUAUG	-	2	0.001	light
1477.17	7.6	9	-2	GUAAUACGG	-	5	0.002	light		9	-2	GAACAGUUG	-	1	0.006	light
1922.72	23.97	12	-2	UAGUCCACGCCG	-	1	0.002	light		12	-2	AACGGUCCCUCG	-	3	0.002	light
1615.69	30.63	10	-2	UmACACCAUG	U[m5C]ACACCAUG	2	0.001	heavy		10	-2	CmCAAACUUG	C[m5C]CAAACUUG	1	0.003	heavy
1513.67	8.96	9	-2	CAAAAGAAG	-	2	0.001	heavy		9	-2	AGCAAAAAG	-	1	0.015	heavy
1493.46	28.12	14	-3	GCCUCUUGCCAUCG	-	2	0.001	heavy		14	-3	UUCGUUUGUACCCG	-	1	0.002	heavy

## Sheet: Fig 3d
Statistical assessment of the E. coli 16S data from the Orbitrap dataset
Top scoring targets and corresponding top scoring decoys.
		Targets								Decoys
m/z	RT	length	charge	sequence	sequence_mods	rank	Sp	isotope		length	charge	sequence	sequence_mods	rank	Sp	isotope
1236.13	23.431	12	-3	AUCACCUCCUUA	-	1	1.946	heavy		12	-3	UCCCUCUAUACA	-	2	0.279	heavy
927.343	23.394	12	-4	AUCACCUCCUUA	-	1	1.773	heavy		12	-4	UCCCUCUAUACA	-	2	0.179	heavy
1080.1	23.275	10	-3	AUAACUACUG	-	1	1.698	heavy		10	-3	UCAUAAAUCG	-	2	0.443	heavy
791.097	17.896	5	-2	UCCCG	-	1	1.697	light		5	-2	CCCUG	-	2	0.202	light
986.101	22.779	9	-3	AACUCAAAG	-	1	1.675	heavy		9	-3	AACCAAAUG	-	3	0.463	heavy
746.424	20.996	7	-3	CAACUCG	-	1	1.674	light		7	-3	CUCACAG	-	2	0.052	light
1236.46	23.311	12	-3	AUCACCUCCUUA	-	1	1.607	heavy		12	-3	UCCCUCUAUACA	-	2	0.205	heavy
1076.11	23.346	10	-3	UmACACCAUG	U[m5C]ACACCAUG	1	1.586	heavy		10	-3	CmCAAACUUG	C[m5C]CAAACUUG	2	0.35	heavy
957.58	24.062	12	-4	UUAAUACCUUUG	-	1	1.52	heavy		12	-4	CAUAUUUAUUCG	-	2	0.681	heavy
866.077	21.411	8	-3	AAUUACUG	-	1	1.517	heavy		8	-3	AUCAAUCG	-	2	0.738	heavy
815.6	16.765	5	-2	UUAAG	-	1	1.47	light		5	-2	UAUAG	-	2	0.467	light
1064.47	23.27	10	-3	UmACACCAUG	U[m5C]ACACCAUG	1	1.448	light		10	-3	CmCAAACUUG	C[m5C]CAAACUUG	2	0.059	light
838.081	17.737	5	-2	AAAXG	AAAUG|AAACG	1	1.438	heavy		5	-2	AAUAG	-	3	0.613	heavy
738.755	20.785	7	-3	ACCUUCG	-	1	1.434	light		7	-3	CACUCUG	-	2	0.573	light
746.063	20.288	7	-3	CUCAUUG	-	1	1.416	heavy		7	-3	UCCUACG	-	3	0.618	heavy
791.098	18.003	5	-2	UCCCG	-	1	1.393	light		5	-2	CCCUG	-	2	0.242	light
821.624	17.907	5	-2	mAACG	[m5C]AACG	1	1.344	light		5	-2	AACmG	AAC[m5C]G	2	0.04	light
1236.13	23.34	12	-3	AUCACCUCCUUA	-	1	1.334	heavy		12	-3	UCCCUCUAUACA	-	2	0.152	heavy
824.586	18.207	5	-2	AXXAG	ACCAG|AUUAG|AUCAG	1	1.327	heavy		5	-2	CACAG	-	7	0.749	heavy
1080.77	23.209	10	-3	AUAACUACUG	-	1	1.307	heavy		10	-3	UCAUAAAUCG	-	2	0.446	heavy
812.076	17.842	5	-2	CXCAG	CUCAG|CCCAG	1	1.304	heavy		5	-2	UUUGG	-	12	0	light
874.076	23.981	11	-4	CUUAACCUUCG	-	1	1.303	heavy		11	-4	UCUCAUCUACG	-	2	0.192	heavy
955.621	19.546	6	-2	UCCACG	-	1	1.298	light		6	-2	CACUCG	-	3	0.25	light
825.073	16.77	5	-2	UXAAG	UUAAG|UCAAG	1	1.294	heavy		5	-2	CACAG	-	3	0.456	heavy
1143.67	20.987	7	-2	ACCAAAG	-	1	1.289	light		7	-2	CACAAAG	-	2	1.199	light
1223.83	23.337	12	-3	AUCACCUCCUUA	-	1	1.275	light		12	-3	UCCCUCUAUACA	-	2	0.062	light
825.078	18.052	5	-2	AAXXG	AACUG|AAUUG|AAUCG|AACCG	1	1.263	heavy		5	-2	CACAG	-	12	0.177	heavy
838.084	17.2	5	-2	UAAAG	-	1	1.248	heavy		5	-2	AXAAG	ACAAG|AUAAG	2	0.848	heavy
739.084	20.164	7	-3	CUCAUUG	-	1	1.247	light		7	-3	CUAUUUG	-	2	0.301	light
1096.14	21.19	7	-2	CCCCCUG	-	1	1.241	light		7	-2	UCCCCCG	-	2	0.042	light
802.611	18.419	5	-2	CCACG	-	1	1.232	light		5	-2	ACCCG	-	4	0.365	light
803.597	17.63	5	-2	UCCAG	-	1	1.23	light		5	-2	UCACG	-	3	0.48	light
731.08	20.382	7	-3	CCUCUUG	-	1	1.214	light		7	-3	UCUCCUG	-	2	0.122	light
968.759	22.682	9	-3	CUAAUACCG	-	1	1.212	heavy		9	-3	CCAAUUACG	-	2	1.063	heavy
730.423	21.172	7	-3	CCCCCUG	-	1	1.21	light		7	-3	UCCCCCG	-	2	0.085	light
792.08	16.7	5	-2	UCUUG	-	1	1.199	light		5	-2	UUCUG	-	2	0.761	light
827.113	17.683	5	-2	AAAUG	-	1	1.198	light		5	-2	AAUAG	-	2	0.444	light
791.589	17.339	5	-2	UCUCG	-	1	1.192	light		5	-2	UCCUG	-	2	0.566	light
944.108	19.082	6	-2	UUCCCG	-	1	1.189	light		6	-2	UCUCCG	-	2	0.872	light
827.112	17.268	5	-2	UAAAG	-	1	1.186	light		5	-2	AUAAG	-	2	0.674	light
840.434	21.858	8	-3	CCCUUACG	-	1	1.18	light		8	-3	CUACUCCG	-	2	0.23	light
815.105	17.424	5	-2	UCAAG	-	1	1.18	light		5	-2	CUAAG	-	2	0.832	light
811.585	18.485	5	-2	CCAXG	CCACG|CCAUG	1	1.179	heavy		5	-2	GCUUG	-	6	0.001	light
957.793	22.778	9	-3	CUAAUACCG	-	1	1.168	light		9	-3	CCAAUUACG	-	3	0.423	light
875.081	21.501	8	-3	AUAAACUG	-	1	1.162	heavy		8	-3	AUCUAAAG	-	2	0.086	heavy
814.615	18.16	5	-2	ACCAG	-	1	1.15	light		5	-2	CACAG	-	4	0.578	light
812.081	18.977	5	-2	CCAXG	CCAUG|CCACG	1	1.15	heavy		5	-2	UUUGG	-	12	0	light
848.437	21.604	8	-3	ACUCCAUG	-	1	1.142	light		8	-3	AUCCAUCG	-	4	0.617	light
755.079	21.043	7	-3	CAACUCG	-	1	1.141	heavy		7	-3	CUCACAG	-	2	0.069	heavy
1143.15	20.899	7	-2	ACCAAAG	-	1	1.139	light		7	-2	CACAAAG	-	2	1	light
950.83	24.64	12	-4	CUUACCACUUUG	-	1	1.137	heavy		12	-4	UCAAUUUCCCUG	-	2	0.461	heavy
1159.62	20.993	7	-2	ACCAAAG	-	1	1.13	heavy		7	-2	CACAAAG	-	2	1.071	heavy
958.124	22.676	9	-3	CUAAUACCG	-	1	1.13	light		9	-3	CCAAUUACG	-	2	0.437	light
1007.13	16.556	6	-2	rrCCUG	[mmA][mmA]CCUG	1	1.127	heavy		6	-2	rCCrUG	[mmA]CC[mmA]UG	2	0.158	heavy
827.611	17.218	5	-2	UAAAG	-	1	1.122	light		5	-2	AUAAG	-	2	0.625	light
874.749	21.563	8	-3	AUAAACUG	-	1	1.118	heavy		8	-3	AUCUAAAG	-	2	0.097	heavy
1174.11	24.085	11	-3	AACCUUACCUG	-	1	1.112	heavy		11	-3	AUCAUUCCACG	-	2	0.409	heavy
1276.77	24.076	12	-3	UUAAUACCUUUG	-	1	1.111	heavy		12	-3	CAUAUUUAUUCG	-	2	0.508	heavy
951.332	24.49	12	-4	CUUACCACUUUG	-	1	1.104	heavy		12	-4	UCAAUUUCCCUG	-	2	0.607	heavy
639.068	14.994	4	-2	UCUG	-	1	1.103	light		4	-2	UUCG	-	3	0.273	light
1177.49	24.274	11	-3	ACCUCAUAAAG	-	1	1.097	light		11	-3	AACCACAUUAG	-	2	0.051	light
815.108	18	5	-2	AAUCG	-	1	1.097	light		5	-2	AUACG	-	3	0.429	light
1192.12	24.371	11	-3	ACCUCAUAAAG	-	1	1.09	heavy		11	-3	AACCACAUUAG	-	2	0.076	heavy
1183.45	24.268	11	-3	CCUAACACAUG	-	1	1.079	heavy		11	-3	CUCUACAACAG	-	2	0.159	heavy
1169.49	24.319	11	-3	CCUAACACAUG	-	1	1.073	light		11	-3	CUCUACAACAG	-	2	0.095	light
979.088	18.809	6	-2	AUCAUG	-	1	1.067	heavy		6	-2	CAUACG	-	2	1.058	heavy
1161.8	24.039	11	-3	AACCUUACCUG	-	1	1.067	light		11	-3	AUCAUUCCACG	-	2	0.117	light
973.804	22.718	9	-3	AACUCAAAG	-	1	1.064	light		9	-3	UACACAAAG	-	3	0.803	light
1068.14	23.23	10	-3	AUAACUACUG	-	1	1.063	light		10	-3	UCAUAAAUCG	-	2	0.119	light
639.067	15.028	4	-2	UCUG	-	1	1.062	light		4	-2	UUCG	-	3	0.237	light
814.616	18.257	5	-2	ACCAG	-	1	1.062	light		5	-2	CACAG	-	3	0.679	light
1151.17	19.497	7	-2	lAACAAG	[mU]AACAAG	1	1.057	light		7	-2	CGACAAG	-	2	0.477	light
1268.11	24.544	12	-3	CUUACCACUUUG	-	1	1.052	heavy		12	-3	UCAAUUUCCCUG	-	2	0.455	heavy
917.62	23.407	12	-4	AUCACCUCCUUA	-	1	1.052	light		12	-4	UCCCUCUAUACA	-	2	0.03	light
1166.12	19.509	7	-2	lAACAAG	[mU]AACAAG	1	1.045	heavy		7	-2	CAAAAlG	CAAAA[mU]G	2	0.028	heavy
763.4	20.073	7	-3	AAUAXXG	AAUACCG|AAUAUUG	1	1.041	heavy		7	-3	UAAAUUG	-	3	0.572	heavy
815.108	17.527	5	-2	UCAAG	-	1	1.038	light		5	-2	UACAG	-	2	0.877	light
814.605	18.11	5	-2	ACCAG	-	1	1.037	light		5	-2	CACAG	-	4	0.593	light
777.081	19.5	7	-3	lAACAAG	[mU]AACAAG	1	1.035	heavy		7	-3	CAAAAlG	CAAAA[mU]G	2	0.068	heavy
825.588	18.464	5	-2	ACACG	-	1	1.033	heavy		5	-2	CACAG	-	9	0.445	heavy
992.105	19.905	6	-2	CACAAG	-	1	1.02	heavy		6	-2	ACUAAG	-	2	0.705	heavy
957.446	22.903	9	-3	UACACACCG	-	1	1.009	light		9	-3	CAUCCACAG	-	4	0.455	light
825.079	17.629	5	-2	AXXAG	ACCAG|AUUAG|AUCAG	1	1.004	heavy		5	-2	CACAG	-	7	0.713	heavy
1020.11	20.854	6	-2	AAAUUG	-	1	1.004	light		6	-2	AUAUAG	-	2	0.053	light
948.107	24.028	12	-4	UUAAUACCUUUG	-	1	0.98	light		12	-4	CAUAUUUAUUCG	-	2	0.028	light
1119.6	20.303	7	-2	CUCAUUG	-	1	0.978	heavy		7	-2	UCCUACG	-	3	0.536	heavy
941.858	24.486	12	-4	CUUACCACUUUG	-	1	0.975	light		12	-4	UCAAUUUCCCUG	-	2	0.064	light
950.772	22.01	9	-3	UACUUUCAG	-	1	0.972	light		9	-3	CAUUACUUG	-	2	0.235	light
651.073	14.702	4	-2	UAUG	-	1	0.964	light		4	-2	UUAG	-	3	0.208	light
1005.11	19.63	6	-2	CAAAAG	-	1	0.963	heavy		6	-2	ACAAAG	-	2	0.84	heavy
857.742	21.199	8	-3	UCAUCAUG	-	1	0.962	heavy		8	-3	UCCACAUG	-	2	0.574	heavy
1268.77	24.427	12	-3	CUUACCACUUUG	-	1	0.956	heavy		12	-3	UCAAUUUCCCUG	-	2	0.403	heavy
1169.14	24.241	11	-3	CCUAACACAUG	-	1	0.955	light		11	-3	CUCUACAACAG	-	2	0.104	light
857.418	22.268	8	-3	CCACACUG	-	1	0.955	heavy		8	-3	UUAACCCG	-	2	0.622	heavy
639.068	15.531	4	-2	CUUG	-	1	0.939	light		4	-2	UUCG	-	3	0.114	light
995.659	16.55	6	-2	rrCCUG	[mmA][mmA]CCUG	1	0.929	light		6	-2	rCCrUG	[mmA]CC[mmA]UG	2	0.124	light
880.581	24.195	11	-4	AACCUUACCUG	-	1	0.927	heavy		11	-4	AUCAUUCCACG	-	2	0.303	heavy
887.085	24.453	11	-4	CCUAACACAUG	-	1	0.925	heavy		11	-4	CUCUACAACAG	-	2	0.105	heavy
1119.61	20.484	7	-2	UUACCCG	-	1	0.921	heavy		7	-2	CACUCUG	-	2	0.66	heavy
871.107	24.218	11	-4	AACCUUACCUG	-	1	0.919	light		11	-4	AUCAUUCCACG	-	2	0.058	light
969.426	22.673	9	-3	CUAAUACCG	-	1	0.917	heavy		9	-3	CCAAUUACG	-	2	0.738	heavy
1146.11	20.732	7	-2	CAXAAXG	CAUAACG|CACAAUG	1	0.908	heavy		7	-2	UAAAUUG	-	4	0.536	heavy
763.73	19.968	7	-3	AAUAXXG	AAUAUUG|AAUACCG	1	0.899	heavy		7	-3	UAAAUUG	-	3	0.463	heavy
832.589	18.011	5	-2	mAACG	[m5C]AACG	1	0.891	heavy		5	-2	AACmG	AAC[m5C]G	3	0.044	heavy
739.084	20.224	7	-3	CUCAUUG	-	1	0.89	light		7	-3	CUAUUUG	-	2	0.347	light
960.41	21.674	9	-3	UUUAAUUCG	-	1	0.889	heavy		9	-3	CAUUACUUG	-	3	0.484	heavy
966.092	19.65	6	-2	CCAUCG	-	1	0.885	heavy		6	-2	CCUCAG	-	5	0.343	heavy
960.077	21.811	9	-3	UUUAAUUCG	-	1	0.873	heavy		9	-3	CAUUACUUG	-	3	0.505	heavy
629.071	19.11	6	-3	UUCCCG	-	1	0.872	light		6	-3	UCUCCG	-	2	0.584	light
1108.64	20.838	7	-2	ACCUUCG	-	1	0.872	light		7	-2	CACUCUG	-	2	0.398	light
848.767	21.244	8	-3	UCAUCAUG	-	1	0.871	light		8	-3	UCCACAUG	-	2	0.1	light
865.351	23.976	11	-4	CUUAACCUUCG	-	1	0.859	light		11	-4	UCUCAUCUACG	-	2	0.079	light
738.753	20.401	7	-3	UUACCCG	-	1	0.855	light		7	-3	UUAUCCG	-	2	0.401	light
1287.13	22.114	8	-2	CCACACUG	-	1	0.848	heavy		8	-2	UUAACCCG	-	2	0.642	heavy
893.587	24.408	11	-4	ACCUCAUAAAG	-	1	0.842	heavy		11	-4	AACCACAUUAG	-	2	0.077	heavy
967.621	19.244	6	-2	UAACCG	-	1	0.84	light		6	-2	UAACUG	-	3	0.366	light
1064.47	23.686	10	-3	UmACACCAUG	U[m5C]ACACCAUG	1	0.836	light		10	-3	CmCAAACUUG	C[m5C]CAAACUUG	2	0.045	light
967.627	19.338	6	-2	UAACCG	-	1	0.829	light		6	-2	UAACUG	-	3	0.511	light
763.74	20.739	7	-3	CAXAAXG	CACAAUG|CAUAACG	1	0.826	heavy		7	-3	AAXXACG	AACUACG|AAUCACG	4	0.519	heavy
764.073	20.692	7	-3	CAXAAXG	CACAAUG|CAUAACG	1	0.825	heavy		7	-3	AAXXACG	AACUACG|AAUCACG	4	0.483	heavy
1120.14	20.99	7	-2	CAACUCG	-	1	0.823	light		7	-2	CUCACAG	-	2	0.027	light
763.408	20.842	7	-3	CAXAAXG	CACAAUG|CAUAACG	1	0.82	heavy		7	-3	AAXXACG	AAUCACG|AACUACG	3	0.637	heavy
762.112	21.041	7	-3	ACCAAAG	-	1	0.814	light		7	-3	CACAAAG	-	2	0.684	light
1146.61	20.687	7	-2	CAXAAXG	CAUAACG|CACAAUG	1	0.811	heavy		7	-2	UAAAUUG	-	4	0.463	heavy
1277.1	23.929	12	-3	UUAAUACCUUUG	-	1	0.807	heavy		12	-3	CAUAUUUAUUCG	-	2	0.32	heavy
803.104	18.265	5	-2	CUCAG	-	1	0.801	light		5	-2	CUACG	-	4	0.414	light
955.611	19.395	6	-2	UCCACG	-	1	0.8	light		6	-2	CACUCG	-	3	0.235	light
755.092	20.318	7	-3	UAAUACG	-	1	0.795	light		7	-3	UAAAUUG	-	2	0.271	light
849.085	21.958	8	-3	CCCUUACG	-	1	0.791	heavy		8	-3	CUACUCCG	-	2	0.293	heavy
767.112	19.481	7	-3	lAACAAG	[mU]AACAAG	1	0.789	light		7	-3	CGACAAG	-	2	0.446	light
1264.47	23.951	12	-3	UUAAUACCUUUG	-	1	0.787	light		12	-3	CAUAUUUAUUCG	-	2	0.034	light
658.066	16.971	4	-2	CXAG	CCAG|CUAG	1	0.786	heavy		4	-2	GUCG	-	14	0	light
848.766	21.197	8	-3	UCAUCAUG	-	1	0.78	light		8	-3	UCCACAUG	-	2	0.088	light
1169.49	24.368	11	-3	CCUAACACAUG	-	1	0.78	light		11	-3	CUCUACAACAG	-	2	0.085	light
1256.14	24.434	12	-3	CUUACCACUUUG	-	1	0.779	light		12	-3	UCAAUUUCCCUG	-	2	0.1	light
1067.8	23.639	10	-3	AUAACUACUG	-	1	0.778	light		10	-3	UCAUAAAUCG	-	2	0.09	light
1032.08	20.822	6	-2	AAAUUG	-	1	0.772	heavy		6	-2	AUAUAG	-	2	0.048	heavy
979.626	19.182	6	-2	UAACAG	-	1	0.768	light		6	-2	AAUCAG	-	3	0.303	light
1076.77	23.691	10	-3	UmACACCAUG	U[m5C]ACACCAUG	1	0.765	heavy		10	-3	CmCAAACUUG	C[m5C]CAAACUUG	2	0.197	heavy
754.434	20.697	7	-3	CACAAUG	-	1	0.763	light		7	-3	AAUCACG	-	4	0.275	light
1177.83	24.369	11	-3	ACCUCAUAAAG	-	1	0.763	light		11	-3	AACCACAUUAG	-	2	0.046	light
848.439	21.653	8	-3	ACUCCAUG	-	1	0.745	light		8	-3	AUCCAUCG	-	5	0.392	light
864.78	21.55	8	-3	AUAAACUG	-	1	0.745	light		8	-3	AUCUAAAG	-	2	0.024	light
1191.44	24.092	11	-3	ACCUCAUAAAG	-	1	0.742	heavy		11	-3	AACCACAUUAG	-	2	0.058	heavy
978.603	19.634	6	-2	CUAACG	-	1	0.74	heavy		6	-2	CAUACG	-	2	0.616	heavy
991.147	19.656	6	-2	CAAAAG	-	1	0.738	light		6	-2	ACAAAG	-	2	0.591	light
772.413	20.958	7	-3	ACCAAAG	-	1	0.736	heavy		7	-3	CACAAAG	-	2	0.608	heavy
950.12	22.678	9	-3	CUCAACCUG	-	1	0.731	light		9	-3	CCUACCUAG	-	3	0.486	light
1161.81	24.265	11	-3	AACCUUACCUG	-	1	0.726	light		11	-3	AUCAUUCCACG	-	2	0.081	light
643.057	21.768	8	-4	ACUCCAUG	-	1	0.725	heavy		8	-4	AUCCAUCG	-	3	0.495	heavy
659.069	15.173	4	-2	sCCG	[mCm]CCG	1	0.724	heavy		4	-2	CCsG	CC[mCm]G	2	0.081	heavy
1109.13	20.173	7	-2	CUCAUUG	-	1	0.72	light		7	-2	CUAUUUG	-	2	0.234	light
877.115	24.361	11	-4	CCUAACACAUG	-	1	0.715	light		11	-4	CUCUACAACAG	-	2	0.058	light
816.11	18.013	5	-2	AAUUG	-	1	0.715	light		5	-2	AUAUG	-	2	0.355	light
1133.12	21.038	7	-2	CAACUCG	-	1	0.709	heavy		7	-2	CUCACAG	-	2	0.04	heavy
658.066	16.391	4	-2	CAXG	CACG|CAUG	1	0.705	heavy		4	-2	GUCG	-	14	0	light
1120.09	19.611	7	-2	UUUUCAG	-	1	0.7	heavy		7	-2	UCCUACG	-	2	0.369	heavy
827.122	18.155	5	-2	AAACG	-	1	0.698	light		5	-2	AAUAG	-	3	0.095	light
814.615	18.832	5	-2	ACACG	-	1	0.691	light		5	-2	CACAG	-	4	0.542	light
629.071	19.175	6	-3	UUCCCG	-	1	0.683	light		6	-3	UCUCCG	-	2	0.519	light
650.582	15.477	4	-2	UCAG	-	1	0.683	light		4	-2	AUCG	-	4	0.234	light
803.588	17.173	5	-2	AUCUG	-	1	0.682	light		5	-2	UCAUG	-	3	0.243	light
960.093	22.742	9	-3	CUCAACCUG	-	1	0.682	heavy		9	-3	UUACCACCG	-	2	0.673	heavy
960.418	22.573	9	-3	CUAACUCCG	-	2	0.672	heavy		9	-3	CAUUACUUG	-	1	0.718	heavy
652.426	19.814	6	-3	CACAAG	-	1	0.669	light		6	-3	ACUAAG	-	2	0.232	light
1097.12	20.422	7	-2	CCUCUUG	-	1	0.667	light		7	-2	UCUCCUG	-	2	0.068	light
652.391	18.9	6	-3	AUACUG	-	1	0.665	heavy		6	-3	CAUACG	-	5	0.519	heavy
1273.65	21.258	8	-2	UCAUCAUG	-	1	0.665	light		8	-2	ACUUUCAG	-	2	0.099	light
636.744	19.476	6	-3	UCCACG	-	1	0.651	light		6	-3	CCUCAG	-	2	0.155	light
726.571	23.09	9	-4	AAAUCCCCG	-	1	0.643	heavy		9	-4	AACUACCCG	-	3	0.505	heavy
966.079	18.683	6	-2	ACCUCG	-	1	0.642	heavy		6	-2	CCUCAG	-	5	0.044	heavy
1299.63	21.438	8	-2	AAUUACUG	-	1	0.638	heavy		8	-2	AUCAAUCG	-	2	0.372	heavy
650.581	16.086	4	-2	ACUG	-	1	0.636	light		4	-2	AUCG	-	4	0.217	light
979.13	19.752	6	-2	CACAAG	-	1	0.635	light		6	-2	ACUAAG	-	2	0.308	light
951.106	21.685	9	-3	UUUAAUUCG	-	1	0.628	light		9	-3	UUAAUUUCG	-	2	0.212	light
956.113	19.126	6	-2	CAUCUG	-	1	0.623	light		6	-2	CACUCG	-	3	0.024	light
1174.44	24.614	11	-3	AACCUUACCUG	-	1	0.623	heavy		11	-3	AUCAUUCCACG	-	2	0.183	heavy
1108.63	20.414	7	-2	UUACCCG	-	1	0.617	light		7	-2	UUAUCCG	-	2	0.296	light
636.078	21.791	8	-4	ACUCCAUG	-	1	0.616	light		8	-4	UCCACAUG	-	3	0.387	light
1297.17	21.514	8	-2	AUAAACUG	-	1	0.613	light		8	-2	AUCUAAAG	-	2	0.037	light
1146.1	19.999	7	-2	AAUAXXG	AAUAUUG|AAUACCG	1	0.608	heavy		7	-2	AAXXACG	AACUACG|AAUCACG	3	0.308	heavy
955.622	19.6	6	-2	CCAUCG	-	1	0.607	light		6	-2	CACUCG	-	3	0.427	light
1274.13	21.96	8	-2	CCCUUACG	-	1	0.606	heavy		8	-2	CUACUCCG	-	2	0.119	heavy
968.116	18.774	6	-2	UAAUCG	-	1	0.602	light		6	-2	UAACUG	-	3	0.496	light
661.398	19.202	6	-3	UAACAG	-	1	0.601	heavy		6	-3	ACAUAG	-	3	0.466	heavy
966.091	20.305	6	-2	ACCUCG	-	1	0.597	heavy		6	-2	CCUCAG	-	5	0.142	heavy
802.61	19.121	5	-2	CCCAG	-	1	0.593	light		5	-2	ACCCG	-	4	0.153	light
950.83	24.528	12	-4	CUUACCACUUUG	-	1	0.592	heavy		12	-4	UCAAUUUCCCUG	-	2	0.251	heavy
650.561	15.249	4	-2	AUUG	-	1	0.588	light		4	-2	UUAG	-	3	0.099	light
1276.77	24.018	12	-3	UUAAUACCUUUG	-	1	0.587	heavy		12	-3	CAUAUUUAUUCG	-	2	0.256	heavy
746.39	19.618	7	-3	UUUUCAG	-	1	0.586	heavy		7	-3	UCCUACG	-	2	0.318	heavy
815.6	17.372	5	-2	AAUUG	-	1	0.586	light		5	-2	AUAUG	-	3	0.414	light
661.062	19.1	6	-3	UAACAG	-	1	0.582	heavy		6	-3	ACAUAG	-	2	0.485	heavy
644.749	19.343	6	-3	UAACCG	-	1	0.582	light		6	-3	UAACUG	-	3	0.192	light
662.587	15.326	4	-2	AAUG	-	1	0.581	light		4	-2	AUAG	-	2	0.471	light
1287.12	21.294	8	-2	UCAUCAUG	-	1	0.579	heavy		8	-2	UCCACAUG	-	2	0.39	heavy
739.412	19.606	7	-3	UUUUCAG	-	1	0.576	light		7	-3	CUAUUUG	-	2	0.044	light
956.616	19.17	6	-2	CAUCUG	-	1	0.57	light		6	-2	UAUCCG	-	2	0.016	light
652.756	19.791	6	-3	CACAAG	-	1	0.567	light		6	-3	ACUAAG	-	2	0.232	light
979.641	19.854	6	-2	CACAAG	-	1	0.566	light		6	-2	ACUAAG	-	2	0.254	light
832.088	18.157	5	-2	mAACG	[m5C]AACG	1	0.565	heavy		5	-2	AACmG	AAC[m5C]G	2	0.037	heavy
1145.6	20.061	7	-2	AAUAXXG	AAUACCG|AAUAUUG	1	0.564	heavy		7	-2	AAXXACG	AACUACG|AAUCACG	3	0.285	heavy
1120.15	21.044	7	-2	CAACUCG	-	1	0.563	light		7	-2	CUCACAG	-	2	0.018	light
957.327	24.113	12	-4	UUAAUACCUUUG	-	1	0.562	heavy		12	-4	CAUAUUUAUUCG	-	2	0.261	heavy
658.566	16.376	4	-2	CAXG	CAUG|CACG	1	0.561	heavy		4	-2	CCsG	CC[mCm]G	12	0.022	heavy
883.12	24.343	11	-4	ACCUCAUAAAG	-	1	0.549	light		11	-4	AACCACAUUAG	-	2	0.052	light
659.078	15.217	4	-2	sCCG	[mCm]CCG	1	0.548	heavy		4	-2	CCsG	CC[mCm]G	2	0.089	heavy
1165.44	24.332	11	-3	CUUAACCUUCG	-	1	0.547	heavy		11	-3	UCUCAUCUACG	-	2	0.168	heavy
652.093	15.181	4	-2	sCCG	[mCm]CCG	1	0.547	light		4	-2	CCsG	CC[mCm]G	2	0.067	light
1132.65	20.683	7	-2	CACAAUG	-	1	0.545	light		7	-2	AAUCACG	-	5	0.153	light
992.09	18.964	6	-2	UAACAG	-	5	0.54	heavy		6	-2	ACAUAG	-	1	0.659	heavy
643.726	19.658	6	-3	CCAUCG	-	1	0.536	heavy		6	-3	CCUCAG	-	5	0.151	heavy
1272.67	22.317	8	-2	CCACACUG	-	1	0.536	light		8	-2	UCCACAUG	-	3	0.138	light
1110.11	19.592	7	-2	UUUUCAG	-	1	0.531	light		7	-2	CUAUUUG	-	2	0.042	light
661.402	19.914	6	-3	CACAAG	-	1	0.52	heavy		6	-3	ACUAAG	-	2	0.43	heavy
1077.11	23.253	10	-3	GCUCACCUAG	-	1	0.516	heavy		10	-3	GCACCCUUAG	-	2	0.355	heavy
645.077	18.864	6	-3	AUCAUG	-	2	0.509	light		6	-3	UAACUG	-	1	0.518	light
1121.12	19.918	7	-2	UUAAUCG	-	1	0.5	light		7	-2	ACUUAUG	-	3	0.053	light
941.857	24.525	12	-4	CUUACCACUUUG	-	1	0.496	light		12	-4	UCAAUUUCCCUG	-	2	0.063	light
791.097	17.986	5	-2	UCCCG	-	1	0.487	light		5	-2	CCCUG	-	2	0.311	light
876.865	24.518	11	-4	CCUAACACAUG	-	1	0.478	light		11	-4	CUCUACAACAG	-	2	0.03	light
1273.16	21.657	8	-2	ACUCCAUG	-	1	0.475	light		8	-2	AUCCAUCG	-	3	0.37	light
659.579	15.231	4	-2	sCCG	[mCm]CCG	1	0.472	heavy		4	-2	CCsG	CC[mCm]G	2	0.092	heavy
1256.15	24.885	12	-3	CUUACCACUUUG	-	1	0.467	light		12	-3	UCAAUUUCCCUG	-	2	0.057	light
663.44	16.605	6	-3	rrCCUG	[mmA][mmA]CCUG	1	0.463	light		6	-3	rCCrUG	[mmA]CC[mmA]UG	2	0.077	light
755.404	19.929	7	-3	UUAAUCG	-	1	0.455	heavy		7	-3	CUCACAG	-	4	0.062	heavy
636.747	19.663	6	-3	ACCUCG	-	1	0.453	light		6	-3	CACUCG	-	3	0.41	light
671.076	16.649	6	-3	rrCCUG	[mmA][mmA]CCUG	1	0.451	heavy		6	-3	rCCrUG	[mmA]CC[mmA]UG	2	0.094	heavy
833.417	20.894	8	-3	CUUCUUUG	-	1	0.449	light		8	-3	UUCUUCUG	-	2	0.059	light
720.065	22.939	9	-4	ACUCCUACG	-	2	0.448	heavy		9	-4	UUACCACCG	-	1	0.482	heavy
1080.44	23.865	10	-3	AUAACUACUG	-	1	0.445	heavy		10	-3	UCAUAAAUCG	-	2	0.185	heavy
957.796	23.335	9	-3	AAAUCCCCG	-	1	0.444	light		9	-3	AACUACCCG	-	2	0.41	light
969.431	23.594	9	-3	CUACACACG	-	1	0.443	heavy		9	-3	CCAAUUACG	-	4	0.408	heavy
948.107	24.072	12	-4	UUAAUACCUUUG	-	1	0.431	light		12	-4	CAUAUUUAUUCG	-	2	0.021	light
848.112	22.112	8	-3	CCACACUG	-	1	0.43	light		8	-3	UCCACAUG	-	3	0.229	light
1183.12	24.849	11	-3	CCUAACACAUG	-	1	0.43	heavy		11	-3	CUCUACAACAG	-	2	0.08	heavy
660.43	19.682	6	-3	CAAAAG	-	1	0.428	light		6	-3	ACAAAG	-	2	0.427	light
687.713	20.878	6	-3	AAAUUG	-	1	0.426	heavy		6	-3	AUAUAG	-	2	0.018	heavy
955.624	19.805	6	-2	CAUCUG	-	1	0.419	light		6	-2	CACUCG	-	2	0.327	light
718.095	23.118	9	-4	AAAUCCCCG	-	1	0.418	light		9	-4	AACUACCCG	-	2	0.369	light
815.601	16.815	5	-2	UUAAG	-	1	0.415	light		5	-2	UAUAG	-	2	0.153	light
1279.14	15.095	4	-1	UCUG	-	1	0.411	light		4	-1	UUCG	-	3	0.097	light
1454.14	22.66	9	-2	CUAAUACCG	-	1	0.41	heavy		9	-2	CCAAUUACG	-	3	0.298	heavy
1437.69	22.713	9	-2	CUAAUACCG	-	1	0.408	light		9	-2	CCAAUUACG	-	3	0.102	light
1096.14	21.217	7	-2	CCCCCUG	-	1	0.408	light		7	-2	UCCCCCG	-	2	0.087	light
1285.16	21.565	8	-2	CUACAAUG	-	1	0.406	light		8	-2	UACUAAUG	-	2	0.362	light
1268.44	24.955	12	-3	CUUACCACUUUG	-	1	0.406	heavy		12	-3	UCAAUUUCCCUG	-	2	0.133	heavy
1124.14	26.09	14	-4	UUAAAACUCAAAUG	-	1	0.404	light		14	-4	UAAUAAUAACCUAG	-	2	0.082	light
652.754	19.234	6	-3	UAACAG	-	1	0.398	light		6	-3	AAUCAG	-	3	0.153	light
848.767	21.306	8	-3	UCAUCAUG	-	1	0.398	light		8	-3	ACUUUCAG	-	2	0.053	light
848.44	21.706	8	-3	UCAUCAUG	-	1	0.397	light		8	-3	ACUUUCAG	-	3	0.302	light
856.771	21.396	8	-3	AAUUACUG	-	1	0.397	light		8	-3	UACUAAUG	-	2	0.049	light
1261.16	21.895	8	-2	CCCUUACG	-	1	0.395	light		8	-2	CUACUCCG	-	2	0.049	light
1265.86	27.127	16	-4	CAACCCUUAUCCUUUG	-	1	0.386	heavy		16	-4	AAUCUUUCCUCCUACG	-	2	0.164	heavy
792.08	16.731	5	-2	UCUUG	-	1	0.38	light		5	-2	UUCUG	-	2	0.188	light
849.412	22.06	8	-3	CCCUUACG	-	1	0.377	heavy		8	-3	CUACUCCG	-	2	0.191	heavy
669.735	19.693	6	-3	CAAAAG	-	1	0.375	heavy		6	-3	ACAAAG	-	2	0.374	heavy
1192.11	24.17	11	-3	ACCUCAUAAAG	-	1	0.375	heavy		11	-3	AACCACAUUAG	-	2	0.028	heavy
645.078	18.883	6	-3	AUCAUG	-	2	0.374	light		6	-3	UAACUG	-	1	0.394	light
1236.13	23.353	12	-3	AUCACCUCCUUA	-	1	0.374	heavy		12	-3	UCCCUCUAUACA	-	2	0.024	heavy
1169.49	24.744	11	-3	CCUAACACAUG	-	1	0.368	light		11	-3	CUCUACAACAG	-	2	0.05	light
1161.82	24.373	11	-3	AACCUUACCUG	-	1	0.364	light		11	-3	AUCAUUCCACG	-	2	0.072	light
814.099	18.588	5	-2	ACACG	-	1	0.364	light		5	-2	CACAG	-	4	0.244	light
1121.13	20.011	7	-2	UUAAUCG	-	1	0.363	light		7	-2	ACUUAUG	-	3	0.104	light
1303.15	14.814	4	-1	UAUG	-	1	0.362	light		4	-1	UUAG	-	3	0.115	light
543.397	16.878	5	-3	UUAAG	-	1	0.362	light		5	-3	UAUAG	-	2	0.179	light
791.589	17.421	5	-2	UCUCG	-	1	0.36	light		5	-2	UUCCG	-	3	0.197	light
1253.39	27.198	16	-4	CAACCCUUAUCCUUUG	-	1	0.35	light		16	-4	AAUCUUUCCUCCUACG	-	2	0.006	light
1120.11	20.885	7	-2	ACCUUCG	-	1	0.347	heavy		7	-2	CACUCUG	-	2	0.273	heavy
944.109	19.157	6	-2	CUUCCG	-	1	0.345	light		6	-2	UCUCCG	-	2	0.316	light
979.608	19.654	6	-2	CUAACG	-	1	0.343	heavy		6	-2	CAUACG	-	2	0.289	heavy
1252.91	26.955	16	-4	CAACCCUUAUCCUUUG	-	1	0.342	light		16	-4	AAUCUUUCCUCCUACG	-	2	0.006	light
973.801	23.265	9	-3	AACUCAAAG	-	1	0.341	light		9	-3	UACACAAAG	-	3	0.294	light
1264.48	24.058	12	-3	UUAAUACCUUUG	-	1	0.338	light		12	-3	CAUAUUUAUUCG	-	2	0.026	light
754.435	20.836	7	-3	CACAAUG	-	1	0.336	light		7	-3	AAUCACG	-	4	0.287	light
1651.19	18.371	5	-1	AXXAG	ACCAG|AUUAG|AUCAG	1	0.331	heavy		5	-1	CACAG	-	4	0.279	heavy
1124.4	25.562	14	-4	UUAAAACUCAAAUG	-	1	0.33	light		14	-4	UAAUAAUAACCUAG	-	2	0.057	light
1165.77	23.808	11	-3	CUUAACCUUCG	-	1	0.324	heavy		11	-3	UCUCAUCUACG	-	2	0.082	heavy
1250.63	21.025	8	-2	CUUCUUUG	-	1	0.322	light		8	-2	UUCUUCUG	-	2	0.046	light
1133.1	19.923	7	-2	UUAAUCG	-	1	0.315	heavy		7	-2	CUCACAG	-	4	0.058	heavy
712.337	22.923	9	-4	CUAACUCCG	-	1	0.313	light		9	-4	UUACCACCG	-	4	0.138	light
1133.14	20.372	7	-2	UAAUACG	-	1	0.313	light		7	-2	UAAAUUG	-	2	0.168	light
754.731	20.023	7	-3	AUUCAUG	-	1	0.308	heavy		7	-3	CUCACAG	-	4	0.064	heavy
637.074	19.29	6	-3	CAUCUG	-	1	0.307	light		6	-3	UAUCCG	-	2	0.04	light
1287.13	22.526	8	-2	CCACACUG	-	1	0.304	heavy		8	-2	UUAACCCG	-	2	0.233	heavy
840.436	22.402	8	-3	CCCUUACG	-	1	0.294	light		8	-3	CUACUCCG	-	2	0.049	light
1274.62	22.067	8	-2	CCCUUACG	-	1	0.292	heavy		8	-2	CUACUCCG	-	2	0.053	heavy
821.624	17.956	5	-2	mAACG	[m5C]AACG	1	0.291	light		5	-2	AACmG	AAC[m5C]G	2	0.021	light
643.722	19.245	6	-3	CCAUCG	-	1	0.287	heavy		6	-3	CCUCAG	-	5	0.059	heavy
535.065	17.854	5	-3	CUCAG	-	1	0.282	light		5	-3	CUACG	-	3	0.135	light
1023.11	12.106	3	-1	AUj	AU[mG]	1	0.278	heavy		3	-1	UAj	UA[mG]	2	0.016	heavy
541.052	18.537	5	-3	CCAXG	CCACG|CCAUG	1	0.278	heavy		5	-3	CUUGG	-	8	0.003	light
637.074	19.213	6	-3	CAUCUG	-	1	0.274	light		6	-3	UAUCCG	-	2	0.025	light
957.795	23.703	9	-3	ACAUCCACG	-	1	0.268	light		9	-3	AACUACCCG	-	5	0.216	light
848.439	21.662	8	-3	UCAUCAUG	-	1	0.267	light		8	-3	ACUUUCAG	-	2	0.188	light
643.717	18.786	6	-3	ACCUCG	-	1	0.265	heavy		6	-3	CCUCAG	-	5	0.052	heavy
1273.16	21.707	8	-2	UCAUCAUG	-	1	0.265	light		8	-2	ACUUUCAG	-	3	0.2	light
1265.86	26.671	16	-4	CAACCCUUAUCCUUUG	-	1	0.263	heavy		16	-4	AAUCUUUCCUCCUACG	-	2	0.081	heavy
1437.19	22.888	9	-2	UACACACCG	-	1	0.261	light		9	-2	CCAAUUACG	-	5	0.126	light
535.393	17.3	5	-3	AUCUG	-	1	0.257	light		5	-3	UCAUG	-	3	0.072	light
857.75	21.558	8	-3	ACUCCAUG	-	1	0.252	heavy		8	-3	AUCCAUCG	-	3	0.199	heavy
951.104	21.764	9	-3	UUUAAUUCG	-	1	0.25	light		9	-3	UUAAUUUCG	-	2	0.099	light
1250.14	23.552	12	-3	AUCACCUCCUUA	-	1	0.246	light		12	-3	CUCCCUUAUCAA	-	2	0.003	light
1441.64	22.731	9	-2	UUUAAUUCG	-	1	0.24	heavy		9	-2	UUACCACCG	-	3	0.191	heavy
505.069	12.17	3	-2	AUj	AU[mG]	1	0.237	light		3	-2	UAj	UA[mG]	2	0.069	light
1256.15	24.472	12	-3	CUUACCACUUUG	-	1	0.237	light		12	-3	UCAAUUUCCCUG	-	2	0.057	light
652.736	19.627	6	-3	CUAACG	-	1	0.236	heavy		6	-3	CAUACG	-	2	0.153	heavy
802.611	18.466	5	-2	CACCG	-	1	0.232	light		5	-2	ACCCG	-	4	0.123	light
1137.86	26.287	14	-4	UUAAAACUCAAAUG	-	1	0.23	heavy		14	-4	UAAUAAUAACCUAG	-	2	0.069	heavy
960.421	23.647	9	-3	CUAACUCCG	-	1	0.228	heavy		9	-3	UUACCACCG	-	2	0.2	heavy
1223.83	23.452	12	-3	AUCACCUCCUUA	-	1	0.228	light		12	-3	UCCCUCUAUACA	-	2	0.012	light
1631.21	17.779	5	-1	AACUG	-	1	0.217	light		5	-1	AUACG	-	4	0.106	light
534.738	18.532	5	-3	CACCG	-	1	0.217	light		5	-3	ACCCG	-	4	0.104	light
1161.81	24.75	11	-3	AACCUUACCUG	-	1	0.216	light		11	-3	AUCAUUCCACG	-	2	0.019	light
549.712	16.863	5	-3	UXAAG	UUAAG|UCAAG	1	0.213	heavy		5	-3	CACAG	-	3	0.125	heavy
1651.16	17.666	5	-1	ACACG	-	1	0.209	heavy		5	-1	UAXAG	UACAG|UAUAG	12	0.117	heavy
1426.66	22.105	9	-2	UACUUUCAG	-	1	0.207	light		9	-2	CAUUACUUG	-	2	0.055	light
1427.15	21.833	9	-2	UUUAAUUCG	-	1	0.206	light		9	-2	UUAAUUUCG	-	2	0.083	light
505.07	12.047	3	-2	AUj	AU[mG]	1	0.206	light		3	-2	UAj	UA[mG]	2	0.078	light
511.052	12.042	3	-2	AUj	AU[mG]	1	0.204	heavy		3	-2	UAj	UA[mG]	2	0.078	heavy
1268.43	23.737	12	-3	CUUACCACUUUG	-	2	0.203	heavy		12	-3	UCAAUUUCCCUG	-	1	0.241	heavy
549.712	17.107	5	-3	AXXAG	ACCAG|AUUAG|AUCAG	1	0.201	heavy		5	-3	CACAG	-	4	0.136	heavy
1632.19	16.992	5	-1	UUAAG	-	2	0.196	light		5	-1	UAUAG	-	1	0.207	light
815.109	17.578	5	-2	AUCAG	-	3	0.195	light		5	-2	ACUAG	-	1	0.231	light
535.066	17.927	5	-3	CUCAG	-	1	0.194	light		5	-3	CUACG	-	3	0.091	light
1651.15	16.997	5	-1	AXXAG	AUCAG|AUUAG|ACCAG	3	0.193	heavy		5	-1	UAXAG	UAUAG|UACAG	1	0.2	heavy
1499.53	25.572	14	-3	UUAAAACUCAAAUG	-	1	0.191	light		14	-3	UAAUAAUAACCUAG	-	2	0.022	light
1068.14	23.239	10	-3	AUAACUACUG	-	1	0.191	light		10	-3	UCAUAAAUCG	-	2	0.029	light
730.424	21.313	7	-3	CCCCCUG	-	1	0.189	light		7	-3	UCCCCCG	-	2	0.074	light
957.791	22.832	9	-3	CUAAUACCG	-	1	0.183	light		9	-3	CCAAUUACG	-	2	0.115	light
543.07	17.554	5	-3	AUCAG	-	2	0.18	light		5	-3	UACAG	-	1	0.244	light
1441.61	21.823	9	-2	UUUAAUUCG	-	1	0.169	heavy		9	-2	CAUUACUUG	-	2	0.112	heavy
549.721	18.232	5	-3	AAXXG	AACCG|AACUG|AAUUG|AAUCG	1	0.167	heavy		5	-3	CACAG	-	7	0.07	heavy
1211.1	24.325	11	-3	AUACUGGCAAG	-	2	0.166	heavy		11	-3	GUGCCACAAAG	-	1	0.19	heavy
1072.11	23.399	10	-3	UCACACCAUG	-	2	0.164	heavy		10	-3	AUACUCCCAG	-	1	0.588	heavy
1677.16	17.395	5	-1	UAAAG	-	1	0.162	heavy		5	-1	AXAAG	AUAAG|ACAAG	2	0.098	heavy
1253.39	26.679	16	-4	CAACCCUUAUCCUUUG	-	1	0.161	light		16	-4	AAUCUUUCCUCCUACG	-	2	0.004	light
1020.11	20.98	6	-2	AAAUUG	-	1	0.159	light		6	-2	AUAUAG	-	2	0.019	light
542.74	18.221	5	-3	AACCG	-	1	0.157	light		5	-3	ACUAG	-	2	0.102	light
957.796	23.344	9	-3	CUAAUACCG	-	1	0.156	light		9	-3	CCAAUUACG	-	2	0.085	light
1169.49	24.375	11	-3	CCUAACACAUG	-	1	0.155	light		11	-3	CUCUACAACAG	-	2	0.033	light
527.39	17.548	5	-3	CCUUG	-	1	0.153	light		5	-3	UCCUG	-	2	0.118	light
1441.12	22.121	9	-2	UACUUUCAG	-	1	0.152	heavy		9	-2	UUACCACCG	-	4	0.058	heavy
541.383	18.039	5	-3	CCAXG	CCAUG|CCACG	1	0.15	heavy		5	-3	UUUGG	-	10	0.001	light
662.587	15.407	4	-2	AAUG	-	1	0.15	light		4	-2	AUAG	-	2	0.092	light
950.775	22.165	9	-3	UACUUUCAG	-	1	0.146	light		9	-3	UUAAUUUCG	-	2	0.124	light
955.624	19.82	6	-2	CAUCUG	-	1	0.146	light		6	-2	UAUCCG	-	2	0.061	light
660.429	19.771	6	-3	CAAAAG	-	1	0.146	light		6	-3	ACAAAG	-	2	0.146	light
1177.82	23.906	11	-3	ACCUCAUAAAG	-	1	0.143	light		11	-3	AACCACAUUAG	-	2	0.017	light
543.069	17.642	5	-3	AACUG	-	1	0.141	light		5	-3	AUACG	-	4	0.116	light
550.05	17.655	5	-3	AAXXG	AACUG|AAUUG|AAUCG|AACCG	1	0.141	heavy		5	-3	CACAG	-	9	0.054	heavy
739.411	19.713	7	-3	UUUUCAG	-	1	0.139	light		7	-3	CUAUUUG	-	2	0.037	light
1273.65	21.454	8	-2	UCAUCAUG	-	1	0.136	light		8	-2	ACUUUCAG	-	2	0.023	light
848.439	21.907	8	-3	UCAUCAUG	-	1	0.135	light		8	-3	ACUUUCAG	-	2	0.059	light
868.058	21.962	8	-3	CUGGUCUG	-	1	0.132	heavy		8	-3	UUCCGGCG	-	3	0.086	heavy
1265.36	26.694	16	-4	CAACCCUUAUCCUUUG	-	1	0.131	heavy		16	-4	AAUCUUUCCUCCUACG	-	2	0.04	heavy
1265.61	27.467	16	-4	CAACCCUUAUCCUUUG	-	1	0.131	heavy		16	-4	AAUCUUUCCUCCUACG	-	2	0.041	heavy
543.397	17.097	5	-3	AUUAG	-	1	0.129	light		5	-3	UAUAG	-	3	0.101	light
1261.16	21.986	8	-2	CCCUUACG	-	1	0.128	light		8	-2	CUACUCCG	-	2	0.025	light
767.11	19.636	7	-3	AGACACG	-	2	0.125	light		7	-3	CGACAAG	-	1	0.241	light
1425.68	22.738	9	-2	CUCAACCUG	-	1	0.124	light		9	-2	CCUACCUAG	-	4	0.082	light
1303.17	15.548	4	-1	UAUG	-	2	0.123	light		4	-1	UUAG	-	1	0.156	light
1299.64	21.774	16	-4	AUGACCAGCCACACUG	-	2	0.122	heavy		16	-4	AAUCCGUUGCCAACAG	-	1	0.156	heavy
1426.67	22.117	9	-2	UACUUUCAG	-	1	0.121	light		9	-2	CAUUACUUG	-	2	0.052	light
951.103	21.882	9	-3	UUUAAUUCG	-	1	0.121	light		9	-3	UUAAUUUCG	-	2	0.034	light
840.436	21.983	8	-3	CCCUUACG	-	1	0.12	light		8	-3	CUACUCCG	-	2	0.054	light
1174.11	24.176	11	-3	AACCUUACCUG	-	1	0.112	heavy		11	-3	AUCAUUCCACG	-	2	0.045	heavy
558.385	17.399	5	-3	UAAAG	-	1	0.108	heavy		5	-3	AXAAG	AUAAG|ACAAG	2	0.071	heavy
848.439	21.869	8	-3	UCAUCAUG	-	1	0.106	light		8	-3	ACUUUCAG	-	2	0.044	light
868.402	21.924	8	-3	CUGGUCUG	-	1	0.104	heavy		8	-3	UUCCGGCG	-	3	0.071	heavy
551.073	17.411	5	-3	UAAAG	-	1	0.103	light		5	-3	AUAAG	-	2	0.067	light
659.078	15.273	4	-2	sCCG	[mCm]CCG	1	0.101	heavy		4	-2	CCsG	CC[mCm]G	2	0.025	heavy
1437.19	23.28	9	-2	AAAUCCCCG	-	1	0.093	light		9	-2	AACUACCCG	-	2	0.074	light
658.066	16.408	4	-2	CAXG	CACG|CAUG	1	0.09	heavy		4	-2	GUCG	-	14	0	light
1174.45	24.713	11	-3	AACCUUACCUG	-	1	0.088	heavy		11	-3	AUCAUUCCACG	-	2	0.023	heavy
652.099	15.268	4	-2	sCCG	[mCm]CCG	1	0.085	light		4	-2	CCsG	CC[mCm]G	2	0.016	light
1652.16	17.131	5	-1	AXXAG	AUUAG|AUCAG|ACCAG	1	0.084	heavy		5	-1	UAXAG	UAUAG|UACAG	5	0.058	heavy
1132.16	20.835	7	-2	UAAUACG	-	1	0.083	light		7	-2	AAUCACG	-	3	0.064	light
731.079	20.492	7	-3	CCUCUUG	-	1	0.082	light		7	-3	UCUCCUG	-	2	0.034	light
1121.13	20.033	7	-2	UUAAUCG	-	1	0.081	light		7	-2	ACUUAUG	-	3	0.06	light
1167.13	19.589	7	-2	AGACACG	-	3	0.074	heavy		7	-2	CGACAAG	-	1	0.098	heavy
971.809	24.132	12	-4	UGGUUUAAUUCG	-	1	0.073	heavy		12	-4	UUUGAAUCGUUG	-	2	0.049	heavy
950.776	22.126	9	-3	UUUAAUUCG	-	2	0.072	light		9	-3	UUAAUUUCG	-	1	0.075	light
1143.67	21.067	7	-2	ACCAAAG	-	2	0.071	light		7	-2	AACUAAG	-	1	0.077	light
866.753	22.457	8	-3	AAUUACUG	-	4	0.068	heavy		8	-3	AUCAAUCG	-	1	0.119	heavy
1182.78	24.39	11	-3	CCUAACACAUG	-	1	0.067	heavy		11	-3	CUCUACAACAG	-	2	0.013	heavy
1302.6	21.91	8	-2	CCUUCGGG	-	1	0.066	heavy		8	-2	UUCCGGCG	-	3	0.042	heavy
1120.15	21.099	7	-2	CAACUCG	-	1	0.064	light		7	-2	CUCACAG	-	2	0.004	light
1154.14	23.882	11	-3	CUUAACCUUCG	-	1	0.063	light		11	-3	UCUCAUCUACG	-	2	0.011	light
1302.59	22.014	8	-2	CCUUCGGG	-	1	0.062	heavy		8	-2	UUCCGGCG	-	3	0.044	heavy
1064.48	23.728	10	-3	UmACACCAUG	U[m5C]ACACCAUG	1	0.062	light		10	-3	CmCAAACUUG	C[m5C]CAAACUUG	2	0.022	light
1072.1	23.144	10	-3	UCACACCAUG	-	2	0.061	heavy		10	-3	AUACUCCCAG	-	1	0.072	heavy
833.417	21.135	8	-3	CUUCUUUG	-	1	0.059	light		8	-3	UUCUUCUG	-	2	0.013	light
1099.41	23.791	10	-3	UAGAGAUCUG	-	2	0.059	heavy		10	-3	UAACGGUAUG	-	1	0.089	heavy
1091.08	23.513	10	-3	AGUCUCGUAG	-	1	0.058	heavy		10	-3	AUGUAUUUGG	-	2	0.036	heavy
1060.13	23.498	10	-3	UCACACCAUG	-	2	0.057	light		10	-3	AUACUCCCAG	-	1	0.105	light
1086.45	23.845	10	-3	GAUUAGCUAG	-	3	0.057	light		10	-3	UAACGGUAUG	-	1	0.064	light
1174.44	23.923	11	-3	AACCUUACCUG	-	1	0.057	heavy		11	-3	AUCAUUCCACG	-	2	0.027	heavy
1161.58	21.09	7	-2	UGUAGCG	-	1	0.056	heavy		7	-2	CGGUUAG	-	3	0.049	heavy
817.617	18.227	5	-2	CCjCG	CC[mG]CG	1	0.056	light		5	-2	CjCCG	C[mG]CCG	2	0.02	light
738.756	20.87	7	-3	ACCUUCG	-	1	0.055	light		7	-3	UUAUCCG	-	2	0.049	light
1642.17	17.125	10	-2	UGAUAAACUG	-	1	0.054	heavy		10	-2	ACUAGUAACG	-	2	0.044	heavy
1223.83	23.546	12	-3	AUCACCUCCUUA	-	1	0.054	light		12	-3	UCCCUCUAUACA	-	2	0.008	light
1606.22	18.7	10	-2	CGACCUCGCG	-	1	0.053	light		10	-2	AUCCGCGCCG	-	3	0.004	light
1597.22	23.535	10	-2	UmACACCAUG	U[m5C]ACACCAUG	1	0.053	light		10	-2	CmCAAACUUG	C[m5C]CAAACUUG	2	0.006	light
1325.19	16.146	8	-2	GAACUGAG	-	1	0.052	light		8	-2	UGCAGAAG	-	2	0.034	light
979.14	19.84	6	-2	UAACAG	-	3	0.051	light		6	-2	ACUAAG	-	1	0.124	light
1109.13	20.294	7	-2	CUCAUUG	-	2	0.051	light		7	-2	CUAUUUG	-	1	0.061	light
979.606	13.39	6	-2	UAAXCG	UAACCG|UAAUCG	1	0.05	heavy		6	-2	CAUACG	-	6	0.027	heavy
817.615	18.739	5	-2	CCjCG	CC[mG]CG	1	0.05	light		5	-2	CjCCG	C[mG]CCG	2	0.018	light
1177.82	24.021	11	-3	ACCUCAUAAAG	-	1	0.05	light		11	-3	AACCACAUUAG	-	2	0.012	light
995.659	16.658	6	-2	rrCCUG	[mmA][mmA]CCUG	1	0.049	light		6	-2	rCCrUG	[mmA]CC[mmA]UG	2	0.007	light
814.616	18.258	5	-2	ACACG	-	1	0.048	light		5	-2	CACAG	-	3	0.038	light
1133.12	20.216	7	-2	CAACUCG	-	1	0.047	heavy		7	-2	CUCACAG	-	2	0.036	heavy
956.606	18.828	6	-2	CAUCUG	-	1	0.047	light		6	-2	UAUCCG	-	2	0.028	light
950.775	22.078	9	-3	UUUAAUUCG	-	1	0.046	light		9	-3	UUAAUUUCG	-	2	0.042	light
979.105	13.243	6	-2	AACCUG	-	1	0.045	heavy		6	-2	CAUACG	-	4	0.016	heavy
1011.15	12.097	3	-1	AUj	AU[mG]	1	0.045	light		3	-1	UAj	UA[mG]	2	0.003	light
970.767	23.203	9	-3	jCCCUUACG	[mG]CCCUUACG	2	0.044	heavy		9	-3	CUCUAjCCG	CUCUA[mG]CCG	1	0.08	heavy
1133.16	20.904	7	-2	UAAUACG	-	2	0.044	light		7	-2	UAAAUUG	-	1	0.058	light
1013.09	9.947	6	-2	AAAGCG	-	1	0.043	heavy		6	-2	GCAAAG	-	5	0.025	heavy
1013.11	11.304	6	-2	CGAAAG	-	1	0.043	heavy		6	-2	GCAAAG	-	4	0.043	heavy
1315.6	21.594	8	-2	CAUGGCUG	-	1	0.042	heavy		8	-2	ACGUUCGG	-	2	0.026	heavy
1191.77	23.877	11	-3	ACCUCAUAAAG	-	1	0.041	heavy		11	-3	AACCACAUUAG	-	2	0.003	heavy
1097.12	20.481	7	-2	CCUCUUG	-	1	0.041	light		7	-2	UCUCCUG	-	2	0.03	light
827.592	18.417	5	-2	CCjCG	CC[mG]CG	1	0.04	heavy		5	-2	CjCCG	C[mG]CCG	2	0.031	heavy
1264.48	24.138	12	-3	UUAAUACCUUUG	-	1	0.04	light		12	-3	CAUAUUUAUUCG	-	2	0.002	light
651.074	14.808	4	-2	UAUG	-	1	0.039	light		4	-2	UUAG	-	3	0.007	light
815.6	16.905	5	-2	UUAAG	-	1	0.038	light		5	-2	UAUAG	-	2	0.031	light
661.732	19.306	6	-3	ArCCUG	A[mmA]CCUG	1	0.038	heavy		6	-3	CCUiiG	CCU[mA][mA]G	4	0.01	heavy
746.406	20.949	7	-3	ACCUUCG	-	1	0.037	heavy		7	-3	CACUCUG	-	3	0.031	heavy
980.634	19.188	6	-2	AAAUUG	-	2	0.037	light		6	-2	AUAAUG	-	1	0.252	light
639.068	15.145	4	-2	CUUG	-	1	0.036	light		4	-2	UUCG	-	3	0.016	light
973.802	22.84	9	-3	AACUCAAAG	-	1	0.036	light		9	-3	UACACAAAG	-	2	0.033	light
979.765	13.263	9	-3	UUGCCAGCG	-	2	0.036	heavy		9	-3	CUCAGGCUG	-	1	0.039	heavy
1188.13	24.443	11	-3	UCACACCAUGG	-	2	0.035	heavy		11	-3	CCUCAUCAGAG	-	1	0.042	heavy
1008.07	19.67	6	-2	UAGGUG	-	1	0.031	heavy		6	-2	UGUAGG	-	2	0.029	heavy
1133.62	20.267	7	-2	CAACUCG	-	1	0.031	heavy		7	-2	CUCACAG	-	2	0.023	heavy
1123.9	25.628	14	-4	UUAAAACUCAAAUG	-	1	0.03	light		14	-4	UAAUAAUAACCUAG	-	2	0.009	light
650.582	15.683	4	-2	ACUG	-	1	0.029	light		4	-2	AUCG	-	3	0.02	light
978.589	12.24	6	-2	AACCUG	-	1	0.029	heavy		6	-2	CAUACG	-	6	0.008	heavy
662.587	15.511	4	-2	AAUG	-	1	0.029	light		4	-2	AUAG	-	2	0.021	light
1182.78	24.513	11	-3	CCUAACACAUG	-	1	0.029	heavy		11	-3	CUCUACAACAG	-	2	0.008	heavy
803.103	17.864	5	-2	UCCAG	-	1	0.028	light		5	-2	UCACG	-	3	0.013	light
1499.19	25.701	14	-3	UUAAAACUCAAAUG	-	1	0.028	light		14	-3	UAAUAAUAACCUAG	-	2	0.008	light
792.081	16.836	5	-2	UCUUG	-	1	0.028	light		5	-2	UUCUG	-	2	0.019	light
1202.84	26.344	15	-4	AAGCUUGCUUCUUUG	-	1	0.028	heavy		15	-4	GUGUUACCUUACCCG	-	3	0.016	heavy
978.589	12.183	6	-2	AACCUG	-	1	0.028	heavy		6	-2	CAUACG	-	6	0.003	heavy
1273.16	21.908	8	-2	UCAUCAUG	-	1	0.027	light		8	-2	UCCACAUG	-	4	0.005	light
988.068	23.657	9	-3	UCAGAUGUG	-	1	0.027	heavy		9	-3	UUGAUAGCG	-	2	0.022	heavy
629.071	19.458	6	-3	CCUUCG	-	1	0.027	light		6	-3	UCUCCG	-	4	0.022	light
1065.81	23.351	10	-3	UUAAGUCCCG	-	3	0.027	light		10	-3	CCUGCAAUUG	-	1	0.06	light
802.611	18.497	5	-2	CACCG	-	1	0.027	light		5	-2	ACCCG	-	2	0.027	light
827.094	18.358	5	-2	CCjCG	CC[mG]CG	1	0.026	heavy		5	-2	CjCCG	C[mG]CCG	2	0.02	heavy
1316.09	21.665	8	-2	CGUGUAUG	-	1	0.026	heavy		8	-2	UGAUCGUG	-	2	0.015	heavy
1510.81	20.095	14	-3	sCCGUmACACCAUG	[mCm]CCGU[m5C]ACACCAUG	2	0.026	heavy		14	-3	GUACUCGCACCACG	-	1	0.032	heavy
791.589	17.599	5	-2	CCUUG	-	1	0.025	light		5	-2	UCCUG	-	2	0.016	light
754.434	20.999	7	-3	UAAUACG	-	1	0.025	light		7	-3	AUUACAG	-	2	0.017	light
1272.67	22.338	8	-2	CCACACUG	-	1	0.024	light		8	-2	UCCACAUG	-	2	0.015	light
1094.76	23.362	10	-3	UGAUAAACUG	-	1	0.024	heavy		10	-3	ACUAGUAACG	-	2	0.023	heavy
849.073	21.163	8	-3	CCCUUACG	-	2	0.024	heavy		8	-3	CUACUCCG	-	1	0.12	heavy
1426.67	22.31	9	-2	UACUUUCAG	-	1	0.024	light		9	-2	CAUUACUUG	-	2	0.019	light
1303.14	15.204	4	-1	AUUG	-	1	0.023	light		4	-1	UUAG	-	3	0.002	light
1174.1	23.888	11	-3	AACCUUACCUG	-	1	0.023	heavy		11	-3	AUCAUUCCACG	-	2	0.012	heavy
792.081	17.115	5	-2	CCUUG	-	2	0.023	light		5	-2	UUCCG	-	1	0.032	light
996.636	13.497	6	-2	UAGGUG	-	1	0.022	light		6	-2	AGUGUG	-	4	0.021	light
848.111	22.296	8	-3	CCACACUG	-	1	0.021	light		8	-3	UCCACAUG	-	4	0.013	light
993.1	19.106	6	-2	ArCCUG	A[mmA]CCUG	3	0.021	heavy		6	-2	CCrUAG	CC[mmA]UAG	1	0.184	heavy
1019.61	19.71	6	-2	AAAUUG	-	2	0.021	light		6	-2	AUAUAG	-	1	0.079	light
950.12	22.981	9	-3	CUAACUCCG	-	2	0.021	light		9	-3	UUACCACCG	-	1	0.033	light
1077.45	17.381	10	-3	GXUXAAXXXG	GCUCAACCUG|GUUUAAUUCG	1	0.02	heavy		10	-3	UAUGCACCCG	-	4	0.016	heavy
970.431	23.037	9	-3	jCCCUUACG	[mG]CCCUUACG	1	0.02	heavy		9	-3	CUCUAjCCG	CUCUA[mG]CCG	2	0.013	heavy
637.402	18.87	6	-3	CAUCUG	-	1	0.02	light		6	-3	UAUCCG	-	2	0.018	light
1133.14	21.007	7	-2	UAAUACG	-	1	0.019	light		7	-2	UAAAUUG	-	2	0.015	light
1268.11	24.619	12	-3	CUUACCACUUUG	-	2	0.019	heavy		12	-3	UCAAUUUCCCUG	-	1	0.029	heavy
817.616	18.342	5	-2	CCjCG	CC[mG]CG	1	0.018	light		5	-2	CjCCG	C[mG]CCG	2	0.009	light
815.109	17.588	5	-2	AUCAG	-	1	0.018	light		5	-2	UACAG	-	3	0.018	light
1013.61	14.027	6	-2	CGAAAG	-	1	0.017	heavy		6	-2	GCAAAG	-	2	0.017	heavy
876.077	21.448	8	-3	iACCUGCG	[mA]ACCUGCG	2	0.017	heavy		8	-3	CUiCGCAG	CU[mA]CGCAG	1	0.025	heavy
996.736	22.684	9	-3	UGAGUAAUG	-	1	0.017	heavy		9	-3	UAUAGUAGG	-	2	0.017	heavy
1188.78	24.259	11	-3	AACUGCAUCUG	-	1	0.016	heavy		11	-3	AUUGCCCCAAG	-	2	0.014	heavy
1086.11	17.286	10	-3	GCUACACACG	-	2	0.016	heavy		10	-3	AGACCCACCG	-	1	0.02	heavy
1119.89	25.287	14	-4	UGAAUACGUUCCCG	-	1	0.016	light		14	-4	GUACUCGCACCACG	-	2	0.013	light
1256.15	24.549	12	-3	CUUACCACUUUG	-	2	0.016	light		12	-3	UCAAUUUCCCUG	-	1	0.029	light
1086.82	18.29	10	-3	CAAGCUUGAG	-	3	0.016	light		10	-3	UAACGGUAUG	-	1	0.017	light
739.083	20.311	7	-3	CUCAUUG	-	2	0.016	light		7	-3	CUAUUUG	-	1	0.068	light
976.767	23.722	9	-3	UCAGAUGUG	-	2	0.016	light		9	-3	UUGAUAGCG	-	1	0.021	light
1252.9	27.1	16	-4	CAACCCUUAUCCUUUG	-	1	0.016	light		16	-4	AAUCUUUCCUCCUACG	-	2	0.001	light
1078.48	18.503	10	-3	GUAGUCCACG	-	1	0.015	light		10	-3	GCUGUACCAG	-	3	0.015	light
1188.13	24.322	11	-3	UCACACCAUGG	-	2	0.015	heavy		11	-3	AUUGCCCCAAG	-	1	0.018	heavy
1188.13	24.377	11	-3	UGCUACAAUGG	-	2	0.015	light		11	-3	GUAACUUCGAG	-	1	0.019	light
826.589	17.635	5	-2	CCjCG	CC[mG]CG	2	0.014	heavy		5	-2	CjCCG	C[mG]CCG	1	0.018	heavy
1302.62	22.247	8	-2	CCUUCGGG	-	2	0.014	heavy		8	-2	UUCCGGCG	-	1	0.015	heavy
1314.61	21.401	8	-2	iACCUGCG	[mA]ACCUGCG	1	0.013	heavy		8	-2	CUiCGCAG	CU[mA]CGCAG	2	0.013	heavy
971.089	22.139	9	-3	CUCGUGUUG	-	3	0.013	heavy		9	-3	UUCCUGUGG	-	1	0.017	heavy
671.751	16.661	6	-3	UAGAGG	-	3	0.012	light		6	-3	AUGAGG	-	1	0.015	light
1086.78	23.798	10	-3	UGAAAUGUUG	-	3	0.012	light		10	-3	AUAUUAUGGG	-	1	0.048	light
1006.63	11.42	6	-2	AAGGCG	-	2	0.012	light		6	-2	rCCrUG	[mmA]CC[mmA]UG	1	0.022	heavy
1082.78	18.624	10	-3	CGACCUCGCG	-	1	0.012	heavy		10	-3	AUCCGCGCCG	-	3	0.012	heavy
1020.11	11.464	6	-2	AAAUUG	-	1	0.012	light		6	-2	AUAUAG	-	2	0	light
1193.11	24.499	11	-3	UmACACCAUGG	U[m5C]ACACCAUGG	2	0.012	heavy		11	-3	ACAUmCACUGG	ACAU[m5C]CACUGG	1	0.019	heavy
1470.15	13.326	9	-2	GGACCUUCG	-	1	0.011	heavy		9	-2	GGCACCUCG	-	2	0.007	heavy
970.42	22.376	9	-3	jCCCUUACG	[mG]CCCUUACG	2	0.011	heavy		9	-3	CUCUAjCCG	CUCUA[mG]CCG	1	0.021	heavy
1071.14	17.959	10	-3	UCAGCUCGUG	-	1	0.011	light		10	-3	UCAGUCUCGG	-	3	0.003	light
1070.48	18.592	10	-3	CGACCUCGCG	-	1	0.011	light		10	-3	AUCCGCGCCG	-	3	0.004	light
1095.77	18.572	10	-3	CCAGCAGCCj	CCAGCAGCC[mG]	1	0.011	heavy		10	-3	CGCCACCGAj	CGCCACCGA[mG]	2	0.008	heavy
1298.48	18.948	12	-3	UUAAGUCAGAUG	-	1	0.01	light		12	-3	AAUUGUUAGACG	-	3	0.006	light
1319.15	15.346	4	-1	sCCG	[mCm]CCG	1	0.01	heavy		4	-1	CCsG	CC[mCm]G	2	0.004	heavy
1160.62	21.268	7	-2	mAACGCG	[m5C]AACGCG	1	0.01	heavy		7	-2	iCGUCAG	[mA]CGUCAG	2	0.008	heavy
956.604	18.618	6	-2	CAUCUG	-	2	0.01	light		6	-2	UAUCCG	-	1	0.015	light
1139.13	25.947	14	-4	ACCAGCCACACUGG	-	1	0.01	heavy		14	-4	CACCCCGAUAAGCG	-	2	0.006	heavy
969.415	22.086	9	-3	CUAAUACCG	-	1	0.009	heavy		9	-3	CCAAUUACG	-	2	0.008	heavy
1188.45	24.209	11	-3	ACGAUCCCUAG	-	4	0.009	heavy		11	-3	CGACUACACUG	-	1	0.012	heavy
1465.67	13.365	9	-2	UCGGAAUCG	-	1	0.009	light		9	-2	GAAUCGUCG	-	2	0.004	light
1301.19	16.451	8	-2	UACGGCCG	-	2	0.009	light		8	-2	GGCUACCG	-	1	0.015	light
827.088	16.945	5	-2	CCjCG	CC[mG]CG	1	0.009	heavy		5	-2	CjCCG	C[mG]CCG	2	0.005	heavy
1008.13	16.61	6	-2	AAGGUG	-	1	0.009	light		6	-2	AGUAGG	-	4	0.002	light
1296.78	19.523	12	-3	AAUGUGCCUUCG	-	1	0.009	heavy		12	-3	UUUGAAUCGUUG	-	2	0.009	heavy
1161.81	24.284	11	-3	AACCUUACCUG	-	1	0.009	light		11	-3	AUCAUUCCACG	-	2	0.006	light
1137.11	19.884	7	-2	UGUUGUG	-	1	0.008	light		7	-2	GGUUUUG	-	2	0.004	light
1088.49	18.393	10	-3	GAACUCAAAG	-	1	0.008	light		10	-3	CCAAAAGUAG	-	2	0.001	light
1508.66	12.831	9	-2	AAACGGUAG	-	1	0.008	heavy		9	-2	ACAAGAGUG	-	2	0	heavy
1007.58	19.236	6	-2	UAGGUG	-	1	0.008	heavy		6	-2	UGUAGG	-	2	0.005	heavy
1291.16	19.011	12	-3	AGUUUGAUCAUG	-	1	0.008	light		12	-3	UAAUAGCUGUUG	-	3	0	light
1455.62	22.135	9	-2	jCCCUUACG	[mG]CCCUUACG	1	0.008	heavy		9	-2	CUCUAjCCG	CUCUA[mG]CCG	2	0.007	heavy
883.129	16.352	8	-3	GAACUGAG	-	1	0.008	light		8	-3	GCAAAGUG	-	3	0.008	light
970.431	22.469	9	-3	jCCCUUACG	[mG]CCCUUACG	2	0.008	heavy		9	-3	CUCUAjCCG	CUCUA[mG]CCG	1	0.018	heavy
1666.15	17.938	5	-1	CGACG	-	1	0.008	heavy		5	-1	UUGAG	-	8	0.004	heavy
1154.14	24.045	11	-3	CUUAACCUUCG	-	1	0.008	light		11	-3	UCUCAUCUACG	-	2	0.003	light
1454.62	22.285	9	-2	CUAAUACCG	-	1	0.007	heavy		9	-2	CCAAUUACG	-	2	0.005	heavy
1498.87	25.884	14	-3	UUAAAACUCAAAUG	-	1	0.007	light		14	-3	UAAUAAUAACCUAG	-	2	0.001	light
1305.46	12.249	12	-3	GCUACACACGUG	-	4	0.007	heavy		12	-3	UAAUAGCUGUUG	-	1	0.021	heavy
1252.9	26.764	16	-4	CAACCCUUAUCCUUUG	-	1	0.007	light		16	-4	AAUCUUUCCUCCUACG	-	2	0.003	light
823.087	16.653	5	-2	UGUAG	-	1	0.007	light		5	-2	UUGAG	-	2	0.007	light
1087.14	17.745	10	-3	GAAUUACUGG	-	3	0.007	light		10	-3	UAACGGUAUG	-	1	0.011	light
1138.87	25.588	14	-4	ACCAGCCACACUGG	-	2	0.007	heavy		14	-4	GUGCAACCCAACUG	-	1	0.014	heavy
867.778	15.868	8	-3	CGUGUAUG	-	1	0.007	light		8	-3	UGAUCGUG	-	2	0.007	light
1077.81	18.635	10	-3	CCAGCAGCCG	-	2	0.007	light		10	-3	CCAGCCACGG	-	1	0.01	light
1094.82	18.238	10	-3	GAUCAGAAUG	-	1	0.007	light		10	-3	CAGAUGAUAG	-	2	0.007	light
1282.81	19.339	12	-3	AAUGUGCCUUCG	-	1	0.006	light		12	-3	UUUGAAUCUAUj	UUUGAAUCUAU[mG]	3	0.001	light
757.736	19.907	7	-3	UGUUGUG	-	1	0.006	light		7	-3	GGUUUUG	-	2	0.004	light
1502.18	20.873	14	-3	UCAAGUCAUCAUGG	-	1	0.006	light		14	-3	UAAGAGCUUCACUG	-	4	0.001	light
1282.44	24.66	12	-3	CUUAACCUUCGG	-	1	0.006	heavy		12	-3	CCUUUAGCCUAG	-	2	0.001	heavy
1137.1	19.986	7	-2	UGUUGUG	-	1	0.006	light		7	-2	GGUUUUG	-	2	0.003	light
1281.48	19.775	12	-3	UAGUCCACGCCG	-	2	0.006	light		12	-3	ACCCCUGCGUAG	-	1	0.009	light
970.757	22.266	9	-3	UGGCUUCCG	-	3	0.006	heavy		9	-3	UCCUGGCUG	-	1	0.017	heavy
1078.45	17.701	10	-3	UCUCGUAGAG	-	1	0.006	light		10	-3	UCACGAGUUG	-	2	0.004	light
1304.81	13.252	12	-3	GCUACACACGUG	-	3	0.006	heavy		12	-3	CAACGCUAGCCG	-	1	0.014	heavy
1148.59	20.925	7	-2	CCGCGUG	-	1	0.005	heavy		7	-2	CUUGUGG	-	2	0.003	heavy
1301.67	16.223	8	-2	CCUGAUGG	-	1	0.005	light		8	-2	CUCAGUGG	-	5	0.005	light
1082.11	18.15	10	-3	CGACCUCGCG	-	1	0.005	heavy		10	-3	AUCCGCGCCG	-	3	0.002	heavy
1177.82	24.143	11	-3	ACCUCAUAAAG	-	1	0.005	light		11	-3	AACCACAUUAG	-	2	0.004	light
1289.81	19.644	12	-3	AUCAUGGCUCAG	-	1	0.005	light		12	-3	UACCGGUAUACG	-	2	0.005	light
1456.15	22.504	9	-2	jCCCUUACG	[mG]CCCUUACG	2	0.005	heavy		9	-2	CUCUAjCCG	CUCUA[mG]CCG	1	0.01	heavy
774.401	20.624	7	-3	UGUAGCG	-	5	0.005	heavy		7	-3	UCGGAUG	-	1	0.013	heavy
846.076	18.382	5	-2	UAGAG	-	1	0.005	heavy		5	-2	AGXAG	AGUAG|AGCAG	4	0.005	heavy
1160.61	20.735	7	-2	mAACGCG	[m5C]AACGCG	2	0.005	heavy		7	-2	iCAGUCG	[mA]CAGUCG	1	0.006	heavy
1343.12	16.08	8	-2	jGAiCCUG	[mG]GA[mA]CCUG	2	0.005	heavy		8	-2	jGCiUACG	[mG]GC[mA]UACG	1	0.022	heavy
1322.65	15.573	8	-2	CAGCCjCG	CAGCC[mG]CG	1	0.004	heavy		8	-2	CrCCUGAG	C[mmA]CCUGAG	2	0.002	heavy
1079.48	17.807	10	-3	UAAUGUCUGG	-	1	0.004	light		10	-3	UGUAUUCGAG	-	2	0.001	light
967.607	19.864	6	-2	UAAUCG	-	1	0.004	light		6	-2	UAACUG	-	2	0.004	light
964.43	22.49	9	-3	UUUGUUAAG	-	1	0.004	light		9	-3	AAUGUUUUG	-	2	0.002	light
1446.14	22.451	9	-2	UGAUUCAUG	-	2	0.004	light		9	-2	CGAUUUAUG	-	1	0.005	light
985.097	13.381	6	-2	GUUGUG	-	1	0.004	light		6	-2	UUUGGG	-	2	0	light
1087.13	17.595	10	-3	GAUUAGCUAG	-	3	0.004	light		10	-3	UAACGGUAUG	-	1	0.014	light
1196.79	24.034	11	-3	ACUCCAUGAAG	-	2	0.004	heavy		11	-3	ACGCAUCUAAG	-	1	0.014	heavy
848.439	21.942	8	-3	UCAUCAUG	-	1	0.004	light		8	-3	ACUUUCAG	-	2	0.003	light
773.412	21.065	7	-3	GAiCCUG	GA[mA]CCUG	3	0.004	heavy		7	-3	iCGUCAG	[mA]CGUCAG	1	0.011	heavy
1125.15	26.124	14	-4	ACCAGCCACACUGG	-	1	0.004	light		14	-4	CACCCCGAUAAGCG	-	2	0.001	light
1309.79	19.313	12	-3	UmACACCAUGGG	U[m5C]ACACCAUGGG	1	0.004	heavy		12	-3	AGUACCGUmACG	AGUACCGU[m5C]ACG	2	0.004	heavy
1139.12	25.61	14	-4	ACCAGCCACACUGG	-	2	0.003	heavy		14	-4	CACCCCGAUAAGCG	-	1	0.011	heavy
944.109	19.532	6	-2	CCUUCG	-	1	0.003	light		6	-2	UCUCCG	-	4	0.003	light
991.148	19.726	6	-2	CAAAAG	-	2	0.003	light		6	-2	ACAAAG	-	1	0.004	light
968.12	19.022	6	-2	AUACUG	-	1	0.003	light		6	-2	UAACUG	-	3	0.003	light
1500.54	25.622	14	-3	ACCAGCCACACUGG	-	1	0.003	light		14	-3	CACCCCGAUAAGCG	-	2	0.002	light
765.736	21.152	7	-3	CCGCGUG	-	1	0.003	heavy		7	-3	UCCGUGG	-	2	0.003	heavy
993.439	22.744	9	-3	AiCCUGCGG	A[mA]CCUGCGG	1	0.003	heavy		9	-3	GUGCCCiAG	GUGCCC[mA]AG	2	0.003	heavy
1353.13	12.797	13	-3	GAUCACCUCCUUA	-	1	0.003	heavy		13	-3	UACAUCUGCCUCA	-	2	0	heavy
1180.79	24.214	11	-3	UUUGAUCAUGG	-	2	0.003	light		11	-3	CUUUGUUAGAG	-	1	0.011	light
1148.6	21.004	7	-2	CCGCGUG	-	1	0.003	heavy		7	-2	UCCGUGG	-	2	0.003	heavy
1008.08	19.192	6	-2	UAGGUG	-	1	0.002	heavy		6	-2	AUGGCG	-	4	0.001	heavy
1519.51	25.659	14	-3	CCACACUGGAACUG	-	3	0.002	heavy		14	-3	GUGCAACCCAACUG	-	1	0.004	heavy
1506.86	25.855	14	-3	UCAAGUCAUCAUGj	UCAAGUCAUCAUG[mG]	2	0.002	light		14	-3	AAGCCUAGACUUUj	AAGCCUAGACUUU[mG]	1	0.003	light
1522.48	20.119	14	-3	AAUAUUGCACAAUG	-	2	0.002	heavy		14	-3	UUAAACAAAGCUUG	-	1	0.009	heavy
1255.1	23.404	11	-3	AAAUUGAAGAG	-	1	0.002	heavy		11	-3	UAAAGAUAAGG	-	2	0.001	heavy
1326.17	15.481	8	-2	GGiiCCUG	GG[mA][mA]CCUG	2	0.002	light		8	-2	iCACGjUG	[mA]CACG[mG]UG	1	0.003	light
802.61	18.651	5	-2	CACCG	-	1	0.002	light		5	-2	ACCCG	-	2	0.002	light
1290.85	19.866	12	-3	AUUCAUGACUGG	-	2	0.002	light		12	-3	UUGACGAUCUAG	-	1	0.005	light
1276.78	23.504	12	-3	UUAAUACCUUUG	-	2	0.002	heavy		12	-3	CAUAUUUAUUCG	-	1	0.007	heavy
971.075	21.838	9	-3	CUCGUGUUG	-	3	0.002	heavy		9	-3	UUCCUGUGG	-	1	0.006	heavy
1079.46	17.521	10	-3	GUUUGUUAAG	-	1	0.001	light		10	-3	UGUAUUCGAG	-	3	0	light
1125.65	25.75	14	-4	ACCAGCCACACUGG	-	2	0.001	light		14	-4	UCACACUAGGCAUG	-	1	0.004	light
814.617	18.404	5	-2	CAACG	-	1	0.001	light		5	-2	CACAG	-	5	0	light
1654.19	17.651	5	-1	CCjCG	CC[mG]CG	1	0.001	heavy		5	-1	CjCCG	C[mG]CCG	2	0.001	heavy
1108.12	21.228	7	-2	ACCUUCG	-	1	0.001	light		7	-2	CACUCUG	-	3	0	light
1104.44	18.492	10	-3	AUGmAACGCG	AUG[m5C]AACGCG	1	0.001	heavy		10	-3	UAAmCGCGAG	UAA[m5C]CGCGAG	3	0	heavy
1008.57	19.135	6	-2	UAGGUG	-	1	0.001	heavy		6	-2	GUAUGG	-	6	0	heavy
1102.81	16.742	10	-3	UAUGAAGAAG	-	2	0.001	light		10	-3	AGAAAGUAUG	-	1	0.002	light
1068.46	22.531	10	-3	AUAACUACUG	-	1	0.001	light		10	-3	UCAUAAAUCG	-	2	0	light
1102.14	18.262	10	-3	UAUGAAGAAG	-	2	0.001	light		10	-3	GAAACGAAUG	-	1	0.003	light
773.74	20.746	7	-3	GAiCCUG	GA[mA]CCUG	3	0.001	heavy		7	-3	CmAGACG	C[m5C]AGACG	1	0.007	heavy
1095.47	18.36	10	-3	AUjmAACGCG	AU[mG][m5C]AACGCG	2	0.001	light		10	-3	CjAUmAACGG	C[mG]AU[m5C]AACGG	1	0.003	light
1149.59	19.974	7	-2	UGUUGUG	-	3	0.001	heavy		7	-2	UCCGUGG	-	1	0.003	heavy
1408.14	13.71	13	-3	AGUCUGCAACUCG	-	4	0.001	heavy		13	-3	AGAGACUUUCUUG	-	1	0.005	heavy
1518.83	26.065	14	-3	ACCAGCCACACUGG	-	2	0.001	heavy		14	-3	CACCCCGAUAAGCG	-	1	0.003	heavy
1283.16	19.389	12	-3	UGGUUUAAUUCG	-	1	0.001	light		12	-3	UUUGAAUCGUUG	-	2	0	light
1087.48	17.637	10	-3	UUGUGAAAUG	-	2	0.001	light		10	-3	AGUUAGAUUG	-	1	0.003	light
1297.49	19.848	12	-3	CCGUAAACGAUG	-	2	0.001	light		12	-3	CCUGGAACAAUG	-	1	0.003	light
859.081	21.779	8	-3	CUGGUCUG	-	2	0.001	light		8	-3	CGCUUUGG	-	1	0.006	light
985.108	13.197	6	-2	GUUGUG	-	1	0.001	light		6	-2	UUUGGG	-	2	0	light
1304.14	15.894	4	-1	XCCG	[mC]CCG|[Cm]CCG	1	0.001	heavy		4	-1	CCkG	CC[mC]G	3	0	heavy
1006.61	19.764	6	-2	rrCCUG	[mmA][mmA]CCUG	2	0.001	heavy		6	-2	rCCrUG	[mmA]CC[mmA]UG	1	0.003	heavy
1154.12	7.669	7	-2	CAACGCG	-	1	0.001	heavy		7	-2	AAXCCGG	AACCCGG|AAUCCGG	2	0.001	heavy

## Sheet: Fig 4c
Quantitative analysis of SARS-CoV-2 mRNA via Isodist
							Comm: [l] is a one letter notation for [m1Ψ]
RNase A identifications										RNase T1 identifications
sequence	14N/14N+15N		iontype	mz_n15	rt_n15	ppm_n15				sequence	14N/14N+15N		iontype	mz_n15	rt_n15	ppm_n15
GAC	0.478722		M-2	500.048	25.834	-25.7				CCG	0.480064		M-2	488.054	6.823	-2.6
AGC	0.485816		M-2	500.048	28.372	-25.5				ClG	0.480414		M-2	495.554	7.829	-2
GAl	0.483084		M-2	507.547	26.452	-26				CAG	0.471086		M-2	500.059	12.07	-3.5
AGl	0.476552		M-2	507.547	27.781	-26.2				ACG	0.476217		M-2	500.058	15.62	-4.9
AAGAAC	0.470226		M-3	662.074	36.876	-24.9				AUG	0.472239		M-2	507.558	20.957	-4.3
GAAC	0.484611		M-2	664.571	30.92	-24.3				AAG	0.471071		M-2	512.064	28.646	-4.7
GAAC	0.463606		M-2	664.571	31.302	-24.6				CCCG	0.472889		M-2	640.572	9.197	-5
AGAC	0.4873		M-2	664.57	32.38	-25				CClClG	0.514022		M-3	640.071	9.613	-5.9
AAGC	0.478914		M-2	664.571	33.363	-24.3				lCCClG	0.486466		M-3	640.069	10.384	-9.6
AAGAAl	0.460487		M-3	667.073	36.625	-25.4				CCAClG	0.426391		M-3	643.075	18.148	-6.1
AAGGAC	0.512004		M-3	669.067	35.31	-25.6				lCCCAG	0.470668		M-3	643.075	20.126	-6.4
AGAl	0.470111		M-2	672.07	32.293	-24.5				ACCClG	0.490537		M-3	643.075	22.444	-5.9
AAGl	0.48482		M-2	672.07	32.777	-24.5				lClClG	0.464651		M-3	645.071	11.545	-5.6
GGAC	0.490458		M-2	675.06	27.566	-25.7				CClG	0.474619		M-2	648.073	8.179	-3.7
GAGC	0.492692		M-2	675.06	28.732	-24.7				ClCG	0.462955		M-2	648.071	16.35	-7.3
AGAGAl	0.450468		M-3	676.062	34.032	-21.6				llCCAG	0.462653		M-3	648.075	22.554	-6.3
GGAl	0.487438		M-2	682.56	28.655	-24.5				AlCClG	0.460141		M-3	648.074	23.489	-6.8
AGGl	0.488714		M-2	682.559	30.211	-25.3				CCAG	0.462443		M-2	652.578	12.614	-5.2
GGGC	0.476542		M-2	685.55	26.828	-24.4				CACG	0.485279		M-2	652.577	19.434	-6
AGAAAGl	0.498052		M-3	783.749	36.146	-23.8				ACCG	0.473729		M-2	652.577	21.421	-6
AGGAAGC	0.495332		M-3	785.742	35.828	-23.9				ACCAAG	0.460727		M-3	654.082	29.762	-6.6
GAGAAGl	0.424483		M-3	790.742	33.95	-23.8				lClG	0.466583		M-2	655.572	9.407	-4.7
AAGAC	0.460953		M-2	829.094	34.848	-22.9				llCG	0.471407		M-2	655.572	10.924	-5.1
AAAGC	0.486782		M-2	829.094	35.918	-22.9				AAlCAG	0.450386		M-3	659.081	31.767	-8.6
AGAAl	0.494452		M-2	836.594	34.335	-23.2				CAlG	0.46999		M-2	660.077	17.692	-6.3
AAGAl	0.476159		M-2	836.594	35.499	-23.1				lACG	0.473723		M-2	660.078	22.23	-4.9
GGAAC	0.503148		M-2	839.584	30.945	-23				ACAAAG	0.473565		M-3	662.087	31.724	-4.6
GAAGC	0.483745		M-2	839.583	32.392	-24.2				lllG	0.467546		M-2	663.072	11.799	-5
AGAGC	0.480637		M-2	839.584	33.09	-22.9				AACG	0.468956		M-2	664.583	30.703	-6.5
AAGGC	0.498204		M-2	839.584	34.108	-22.7				lAlG	0.481033		M-2	667.577	22.373	-6.6
GAAGl	0.497305		M-2	847.083	31.531	-23.2				AllG	0.471778		M-2	667.577	24.118	-5.7
AAGGl	0.476897		M-2	847.085	33.557	-21.9				AlAG	0.4652		M-2	672.083	27.334	-5.4
GGGAC	0.458578		M-2	850.08	29.459	-15.1				AAlG	0.477241		M-2	672.083	30.251	-5.3
AGGGC	0.480462		M-2	850.075	32.659	-21.5				AAAG	0.472965		M-2	676.589	32.879	-5.2
GGAGl	0.537813		M-2	857.573	29.157	-23				CCCAlCG	0.45862		M-3	744.754	19.842	-7.4
GAGGl	0.500349		M-2	857.574	29.746	-22.6				ClACClG	0.473103		M-3	749.754	21.661	-7.8
AGAGAAAl	0.497345		M-3	893.432	37.672	-22.3				llCCACG	0.476705		M-3	749.755	23.836	-5.6
AAAGAGGl	0.464765		M-3	900.426	37.208	-21.9				lACCCAG	0.475943		M-3	752.757	25.081	-8.5
AAGAAC	0.47317		M-2	993.618	36.865	-21.7				lClAlCG	0.473536		M-3	754.755	22.201	-5.6
AAGAAl	0.482904		M-2	1001.12	36.617	-20.6				CAACCAG	0.469524		M-3	755.762	28.02	-6.4
AAGGAC	0.480835		M-2	1004.11	35.326	-20.7				lCllllG	0.483439		M-3	756.75	20.169	-6.4
AAGAGGAGC	0.472307		M-3	1012.1	37.483	-21.1				CClAlAG	0.472628		M-3	757.757	23.812	-7.5
GGAGAC	0.474337		M-2	1014.6	31.802	-17.9				ClAlCAG	0.469968		M-3	757.758	24.48	-6.4
AGGAGC	0.445871		M-2	1014.6	33.982	-16				lACAClG	0.462244		M-3	757.759	26.221	-5.2
GGGAGl	0.491004		M-2	1032.59	30.296	-20.8				AClClAG	0.4566		M-3	757.759	27.241	-5.6
AAAGAAGAGC	0.462929		M-3	1114.79	39.471	-19.1				ACllllG	0.474996		M-3	759.755	25.145	-6.1
AGAAGGAGAl	0.480229		M-3	1126.79	38.025	-18.4				AlCACAG	0.471259		M-3	760.761	29.051	-8.1
GAAGAAC	0.481225		M-2	1168.63	35.598	-19.1				lACAACG	0.463545		M-3	760.762	29.859	-7
AGAAGAC	0.458904		M-2	1168.63	36.114	-18.1				AAClCAG	0.463159		M-3	760.762	31.034	-7
AAGAAGl	0.508877		M-2	1176.13	36.982	-20.6				ClllAAG	0.483733		M-3	762.759	26.727	-4.8
AGGAGAAGAAC	0.482758		M-3	1231.47	39.575	-17.3				AClAlAG	0.463644		M-3	765.761	29.281	-7.2
AGAGAAAl	0.463751		M-2	1340.66	37.666	-15.6				AAlAlCG	0.453962		M-3	765.761	32.382	-7.1
AAAGAGGl	0.483129		M-2	1351.15	37.219	-18.6				AACAAlG	0.470858		M-3	768.765	33.598	-7
										CCClG	0.473367		M-2	800.593	8.46	-4.3
										ClCCG	0.470184		M-2	800.592	9.288	-5
										CCCAG	0.463618		M-2	805.097	13.922	-6.5
										CACCG	0.501218		M-2	805.097	16.759	-6.5
										CCACG	0.467838		M-2	805.098	22.437	-4.4
										lCClG	0.472952		M-2	808.092	10.479	-5.4
										CllCG	0.46221		M-2	808.091	11.908	-6.7
										CCAlG	0.459929		M-2	812.596	18.296	-7.5
										CAlCG	0.485752		M-2	812.596	20.24	-6.5
										ACClG	0.463712		M-2	812.597	23.025	-5.3
										lllCG	0.483996		M-2	815.59	17.435	-7
										CCAAG	0.479031		M-2	817.103	24.478	-5.7
										CAACG	0.464855		M-2	817.102	25.592	-6.2
										ACCAG	0.44611		M-2	817.102	27.201	-6.3
										AACCG	0.474674		M-2	817.103	31.097	-5.3
										ClAlG	0.469176		M-2	820.096	21.125	-7.1
										AlClG	0.465792		M-2	820.098	23.426	-4.7
										llllG	0.460029		M-2	823.091	14.198	-5.7
										CAAlG	0.465655		M-2	824.603	25.503	-5.5
										lACAG	0.473381		M-2	824.603	26.3	-5.3
										AlCAG	0.482934		M-2	824.602	26.745	-6.1
										lllAG	0.454186		M-2	827.597	23.428	-5.6
										AACAG	0.484638		M-2	829.108	32.292	-6.4
										lAAlG	0.474623		M-2	832.101	27.747	-7.6
										AlAAG	0.472441		M-2	836.608	30.886	-6.1
										AAlAG	0.484861		M-2	557.404	32.39	-4.8
										ACCCACCG	0.489866		M-3	849.439	24.936	-5.4
										CllClClG	0.452878		M-3	853.431	12.065	-5.3
										CCClACAG	0.484972		M-3	854.438	22.881	-6.1
										CAlCCCAG	0.478229		M-3	854.44	23.22	-4.2
										ClllAlCG	0.478853		M-3	861.435	24.116	-4.8
										CACCAAlG	0.465686		M-3	862.443	26.146	-5.1
										AClACACG	0.463314		M-3	862.442	30.453	-6.1
										lCAAlClG	0.480651		M-3	864.438	25.512	-5.8
										AClClAAG	0.466693		M-3	867.44	28.779	-8.2
										AllCAACG	0.469619		M-3	867.443	31.354	-4.5
										lAlAlClG	0.469852		M-3	869.437	26.834	-7.2
										lACACAAG	0.473366		M-3	870.446	30.954	-5.6
										ACAAACAG	0.46569		M-3	873.449	32.529	-6.5
										CCCClCACG	0.48887		M-3	948.115	21.649	-5.4
										CCAlCCACG	0.471734		M-3	956.12	24.539	-4.3
										CCAllCClG	0.464128		M-3	754.755	22.201	-5.2
										ACCllCClG	0.458805		M-3	958.119	23.268	-1.5
										ClCClG	0.475583		M-2	960.612	9.926	-4.7
										lCCClG	0.485119		M-2	960.612	10.379	-5
										AllCCllCG	0.479886		M-3	963.116	25.183	-4.5
										AACCCAClG	0.464599		M-3	964.122	30.3	-5.5
										CACClG	0.484015		M-2	643.076	18.96	-5.9
										CCAlCG	0.493998		M-2	965.117	20.123	-5.5
										CClAClAlG	0.470773		M-3	966.119	23.825	-5.1
										ACCACCAAG	0.462868		M-3	967.127	29.426	-5.2
										lClClG	0.485232		M-2	968.111	11.553	-6
										CACCAG	0.461233		M-2	969.623	24.115	-5.4
										ACCCAG	0.476725		M-2	969.622	25.647	-6.3
										CCAlClAAG	0.458737		M-3	969.12	26.351	-7.6
										AAlACCClG	0.448542		M-3	969.123	32.019	-4.9
										lClAAlClG	0.491095		M-3	971.119	25.335	-4.9
										CAlClG	0.472897		M-2	972.616	20.78	-6.4
										AACAlCCAG	0.475797		M-3	972.127	32.223	-4.2
										lllClG	0.460351		M-2	975.611	15.272	-5.7
										AACACACAG	0.465481		M-3	975.13	33.411	-5.6
										ACCAlG	0.473205		M-2	651.08	26.582	-6.1
										AlCCAG	0.452604		M-2	977.121	27.11	-6.8
										AlClACAAG	0.480133		M-3	977.128	31.145	-4
										lClAlG	0.470107		M-2	980.117	21.94	-4.9
										AClllG	0.477235		M-2	980.117	24.675	-4.8
										CAACAG	0.469941		M-2	981.626	27.715	-8.3
										ACCAAG	0.465672		M-2	654.082	29.762	-4.9
										AACCAG	0.463313		M-2	981.628	32.287	-6.1
										AllClAAAG	0.465573		M-3	982.127	31.904	-4.7
										lClAAG	0.484375		M-2	984.623	25.076	-5.3
										lAlCAG	0.467195		M-2	984.624	25.954	-3.9
										AACAAlAAG	0.467652		M-3	988.134	35.288	-5.2
										ACAAAG	0.462799		M-2	993.633	31.725	-6.2
										AACAAG	0.483187		M-2	993.633	34.539	-6.3
										AlCCClACCG	0.472796		M-3	1062.8	24.64	-7
										ClAlCACClG	0.474128		M-3	1067.8	24.728	-7.2
										AClCClClAG	0.463526		M-3	1067.8	25.246	-1.9
										ACClCCAlAG	0.447635		M-3	1070.8	26.853	-4.3
										AlCACACClG	0.455516		M-3	1070.8	28.961	-4.7
										lClAlCAlCG	0.478343		M-3	1072.8	24.842	-3.8
										CAlClAlCAG	0.489584		M-3	1075.8	26.601	-4.2
										CllCAlCAAG	0.468068		M-3	1075.8	28.278	-5.6
										CCAACAAllG	0.474653		M-3	1078.81	29.547	-5.8
										AACAAlACCG	0.454736		M-3	1081.81	34.475	-4
										CAAlllCAAG	0.473719		M-3	1083.81	31.207	-2.4
										lCCAACAlCAlCCG	0.458789		M-4	1117.64	28.146	-3.4
										AACCAlCACAlCCG	0.47648		M-4	1119.9	31.574	-0.6
										CAACCAG	0.47723		M-2	1134.15	28.041	-6.4
										lClCllCACAG	0.466072		M-3	1174.48	24.701	-4.9
										AAClCCAACAAlClG	0.456217		M-4	1205.91	32.272	-2
										CAClClACACAG	0.448619		M-3	1282.17	27.461	-3.5
										CACCAAlACAAG	0.416466		M-3	1293.18	30.707	-3.5
										lAClAlCACAAG	0.487179		M-3	1295.17	30.476	-3.9

## Sheet: SupplFig 1ab
Score distribution of targets and their competing decoys within reference RNA dataset used for Pytheas training and validation.
Matching and scoring done using the SEQUEST-like scoring function
		Targets							Decoys
m/z	RT	length	charge	sequence	sequence_mods	rank	Sp		length	charge	sequence	sequence_mods	rank	Sp
1109.83	52.482	10	-3	AAAGAGAAGC	-	1	4383.06		10	-3	GGAAAAGAAC	-	2	242.561
1106.14	41.958	14	-4	UUAUCCACUACCAG	-	1	4328.89		14	-4	CUCAAUAUCACUCG	-	2	266.02
848.437	34.868	8	-3	ACUCCAUG	-	1	4317.2		8	-3	UCAACUCG	-	2	354.122
739.409	36.433	7	-3	AUUYCUG	AUU[Y]CUG	1	4176.13		7	-3	UCUUYAG	UCUU[Y]AG	2	114.37
863.788	41.974	8	-3	AACACCAG	-	1	3988.85		8	-3	ACACAACG	-	2	1438.94
942.442	31.209	9	-3	CCCUACUUG	-	1	3897.37		9	-3	CUCCUUACG	-	2	487.729
1091.15	56.005	13	-4	GAGAGGAGAAAGU	-	1	3893.07		13	-4	AAAGGGGGAAAGU	-	2	1399.5
856.113	35.458	8	-3	CACAAUCG	-	1	3879.01		8	-3	ACACUACG	-	2	1022.14
833.414	34.544	8	-3	UUUCUCUG	-	1	3874.99		8	-3	UUCUUCUG	-	2	3531.79
1177.49	40.764	11	-3	ACCUCAUAAAG	-	1	3866.18		11	-3	CUAACAAACUG	-	2	182.601
959.119	43.656	12	-4	CAAAUACACUCG	-	1	3836.7		12	-4	CUAACCAAAUCG	-	2	721
953.614	41.124	12	-4	ACUCACUUAAUG	-	1	3672.09		12	-4	UAUACUUCACAG	-	2	240.796
864.445	42.902	8	-3	AACAAUUG	-	1	3500.53		8	-3	CAUAUAAG	-	2	108.629
1037.38	45.763	13	-4	UjCUACAUCUCAG	U[mG]CUACAUCUCAG	1	3229.86		13	-4	AjUUCCACCAUUG	A[mG]UUCCACCAUUG	2	315.103
856.439	37.783	8	-3	CUACAAUG	-	1	3038.81		8	-3	UUACACAG	-	2	154.92
880.127	41.097	8	-3	AGAAAAAU	-	1	3012.63		8	-3	AAAAAAGU	-	2	159.521
1002.47	48.406	9	-3	AGGAlGAGC	AGGA[mU]GAGC	1	2922.57		9	-3	GAGGAGlAC	GAGGAG[mU]AC	2	335.963
832.429	23.743	8	-3	CCCCCUUG	-	1	2882.85		8	-3	CCUUCCCG	-	2	531.4
1021.62	40.382	13	-4	CUUCUAUCCUCiG	CUUCUAUCCUC[mA]G	1	2845.73		13	-4	UCCUiCCUCAUUG	UCCU[mA]CCUCAUUG	2	195.27
848.765	39.211	8	-3	AUCUACUG	-	1	2818.81		8	-3	AUUUACCG	-	2	437.535
1130.82	46.986	10	-3	GGjAGAGGAU	GG[mG]AGAGGAU	1	2747.68		10	-3	GGGAGAjGAU	GGGAGA[mG]GAU	2	603.935
950.443	37.519	9	-3	CUCAUCAUG	-	1	2738.4		9	-3	UCUCAAUCG	-	2	477.216
754.76	41.194	7	-3	AACUAUG	-	1	2733.94		7	-3	ACUUAAG	-	3	215.484
1012.14	58.132	12	-4	AGGAGGAGGAiC	AGGAGGAGGA[mA]C	1	2730		12	-4	GAGGAGAAiGGC	GAGGAGAA[mA]GGC	2	760.402
999.142	43.42	6	-2	GGAAAC	-	1	2656.42		6	-2	AGAAGC	-	3	226.135
973.802	41.437	9	-3	CAUACAAAG	-	1	2625.92		9	-3	AUAACACAG	-	2	184.673
1216.51	51.064	11	-3	AAAGGkAGAAU	AAAGG[mC]AGAAU	1	2607.08		11	-3	AAGAGAkAAGU	AAGAGA[mC]AAGU	2	788.112
896.119	59.898	8	-3	GGAGGAAU	-	1	2585.41		8	-3	GAGAGAGU	-	2	332.457
958.45	40.03	9	-3	UUACCAUAG	-	1	2516.84		9	-3	AUCAAUUCG	-	2	101.6
1120.49	49.945	10	-3	AGGAGAGGAC	-	1	2481.79		10	-3	GAGAAAGGGC	-	2	313.82
730.419	20.92	7	-3	CCCCCUG	-	1	2390.73		7	-3	CCCUCCG	-	2	849.999
754.76	44.672	7	-3	AAUCAUG	-	1	2378.01		7	-3	ACUUAAG	-	3	143.983
770.439	45.086	7	-3	AAAAAUG	-	1	2373.56		7	-3	AAUAAAG	-	2	332.8
942.593	42.876	12	-4	UUUAAUUCUUUG	-	1	2280.75		12	-4	UUUCUUAAUUUG	-	2	619.476
849.094	41.715	8	-3	AUUUUCAG	-	1	2278.93		8	-3	AUUUCUAG	-	2	1501.28
991.147	39.07	6	-2	AAGAAC	-	1	2271.05		6	-2	AAAAGC	-	2	392.589
1235.51	48.932	11	-3	GAGAGGAGAGC	-	1	2250.01		11	-3	AGAGGGGGAAC	-	2	612.541
1012.85	39.739	13	-4	UUUCCUUUUUCAG	-	1	2214.06		13	-4	ACCUUUCUUUUUG	-	2	24.046
1015.14	40.995	6	-2	GAGGGC	-	1	2136.36		6	-2	GGGGAC	-	2	177.745
848.106	34.149	8	-3	UCACCACG	-	1	2095.88		8	-3	CUACCACG	-	2	1850.72
780.775	43.829	7	-3	GGAAGAC	-	1	2055.43		7	-3	AGAAGGC	-	2	113.611
1177.82	49.032	11	-3	AAUUAAACCUG	-	1	2041.96		11	-3	CAUAAAUUCAG	-	2	21.384
1007.14	42.78	6	-2	GAAGGC	-	1	2018.39		6	-2	AGGAGC	-	3	586.562
775.446	37.912	7	-3	GAGAAAC	-	1	1820.58		7	-3	AAGGAAC	-	3	616.067
791.584	25.464	5	-2	CCUUG	-	1	1766.12		5	-2	CUCUG	-	2	911.966
856.439	44.368	8	-3	AAUUCCAG	-	1	1758.82		8	-3	UUACACAG	-	2	576.009
968.611	41.05	6	-2	AAUUUG	-	1	1736.54		6	-2	AUUAUG	-	2	579.519
835.11	41.686	5	-2	GAAGU	-	1	1678.52		5	-2	AGAGU	-	2	1140.63
999.142	44.385	6	-2	GAAGAC	-	1	1645.92		6	-2	AGAAGC	-	2	604.157
1045.43	38.913	10	-3	UUCUAUUUUG	-	1	1640.87		10	-3	AUUUUUUCUG	-	2	175.753
775.443	49.259	7	-3	AGGAAAC	-	1	1614.72		7	-3	AAGGAAC	-	3	707.193
848.106	35.204	8	-3	CACUCACG	-	1	1558.71		8	-3	CUACCACG	-	2	1034.91
1037.1	35.094	10	-3	CUCUUUCUUG	-	1	1504.08		10	-3	UCCCUUUUUG	-	2	572.947
944.107	33.016	6	-2	UUCCCG	-	1	1493.35		6	-2	CUCUCG	-	2	479.467
956.604	34.567	6	-2	CAUUUG	-	1	1413.21		6	-2	UUCUAG	-	2	57.394
979.629	42.284	6	-2	AAACUG	-	1	1396.3		6	-2	ACAUAG	-	3	133.039
754.429	45.415	7	-3	AAUACCG	-	1	1385.85		7	-3	AUACACG	-	2	614.29
967.625	33.765	6	-2	UCCAAG	-	1	1372.62		6	-2	AUACCG	-	2	38.933
746.757	36	7	-3	UCUCAAG	-	1	1317.21		7	-3	ACUCUAG	-	2	117.075
826.617	43.367	5	-2	AAACG	-	1	1283.81		5	-2	CAAAG	-	2	56.74
827.113	44.758	5	-2	AGAAU	-	1	1279.32		5	-2	GAAAU	-	2	670.883
791.584	34.106	5	-2	UCUCG	-	1	1277.89		5	-2	UCCUG	-	3	617.601
746.427	36.441	7	-3	CAACUCG	-	1	1277.33		7	-3	CACUACG	-	2	316.471
979.139	34.936	6	-2	CACAAG	-	1	1246.72		6	-2	ACACAG	-	2	472.928
827.113	46.398	5	-2	AAAGU	-	1	1244.44		5	-2	AAGAU	-	2	399.782
802.605	29.472	5	-2	CCACG	-	1	1202.22		5	-2	CACCG	-	2	622.72
638.572	20.395	4	-2	UCCG	-	1	1184.48		4	-2	CUCG	-	2	927.59
791.584	27.086	5	-2	CUUCG	-	1	1166.08		5	-2	CUCUG	-	3	457.513
638.573	20.648	4	-2	CCUG	-	1	1143.35		4	-2	CUCG	-	2	338.553
1007.14	41.574	6	-2	GAGAGC	-	1	1113.52		6	-2	AGGAGC	-	2	832.87
662.584	38.899	4	-2	AAUG	-	1	1093.48		4	-2	UAAG	-	2	123.619
815.102	37.133	5	-2	AUCAG	-	1	1066.19		5	-2	CUAAG	-	2	306.102
835.108	40.432	5	-2	GGAAU	-	1	1061.12		5	-2	GAGAU	-	2	521.5
803.096	28.754	5	-2	CUCAG	-	1	998.608		5	-2	CUACG	-	2	342.017
650.579	30.277	4	-2	CUAG	-	1	960.219		4	-2	ACUG	-	2	63.305
639.063	26.148	4	-2	CUUG	-	1	911.772		4	-2	UUCG	-	3	206.304
968.114	37.94	6	-2	UAAUCG	-	1	903.71		6	-2	UACAUG	-	2	198.309
639.065	23.716	4	-2	UCUG	-	1	883.733		4	-2	UUCG	-	3	262.084
662.587	39.954	4	-2	GAAU	-	1	882.791		4	-2	AGAU	-	2	611.958
815.102	39.919	5	-2	AAUCG	-	1	811.204		5	-2	CUAAG	-	3	45.503
955.618	35.261	6	-2	ACCUCG	-	1	781.689		6	-2	CAUCCG	-	2	295.761
670.089	41.028	4	-2	AGGC	-	1	774.262		4	-2	GGAC	-	2	116.156
662.091	32.005	4	-2	CAAG	-	1	754.458		4	-2	AGAC	-	3	194.668
651.07	34.363	4	-2	AUUG	-	1	726.76		4	-2	UUAG	-	2	194.095
979.631	44.588	6	-2	AAUACG	-	1	699.067		6	-2	AUCAAG	-	3	110.933
669.1	37.968	4	-2	AKAG	A[Cm]AG	1	666.971		4	-2	KAAG	[Cm]AAG	2	367.567
670.583	40.316	4	-2	AGGU	-	1	664.592		4	-2	GAGU	-	2	556.136
1061.11	45.169	10	-3	UAUUUAUUAG	-	1	664.456		10	-3	UUUUAAAUUG	-	2	284.886
662.094	43.25	4	-2	AAGC	-	1	644.538		4	-2	AACG	-	2	325.467
662.094	34.646	4	-2	GAAC	-	1	641.85		4	-2	AGAC	-	2	365.385
486.05	16.021	3	-2	UCG	-	1	560.587		3	-2	CUG	-	2	279.138
497.566	34.049	3	-2	GAC	-	1	506.851		3	-2	CAG	-	2	366.132
498.056	29.69	3	-2	UAG	-	1	499.594		3	-2	GAU	-	2	343.503
497.566	25.174	3	-2	ACG	-	1	385.578		3	-2	CAG	-	2	111.4
498.057	36.749	3	-2	AGU	-	1	335.008		3	-2	GAU	-	2	142.458

## Sheet: SupplFig 1cd
Score distribution of targets and their competing decoys within reference RNA dataset used for Pytheas training and validation.
Matching and scoring done using the Pytheas scoring function
		Targets							Decoys
m/z	RT	length	charge	sequence	sequence_mods	rank	Sp		length	charge	sequence	sequence_mods	rank	Sp
739.409	36.433	7	-3	AUUYCUG	AUU[Y]CUG	1	2.258		7	-3	UCUUYAG	UCUU[Y]AG	2	0.068
880.127	41.097	8	-3	AGAAAAAU	-	1	2.211		8	-3	AAAAAAGU	-	2	0.107
896.119	59.898	8	-3	GGAGGAAU	-	1	2.189		8	-3	GAGAGAGU	-	2	0.247
848.437	34.868	8	-3	ACUCCAUG	-	1	2.09		8	-3	UCAACUCG	-	2	0.175
791.584	34.106	5	-2	UCUCG	-	1	2.036		5	-2	UCCUG	-	2	0.912
780.775	43.829	7	-3	GGAAGAC	-	1	2.03		7	-3	AGAAGGC	-	2	0.111
827.113	44.758	5	-2	AGAAU	-	1	1.999		5	-2	GAAAU	-	2	1.022
833.414	34.544	8	-3	UUUCUCUG	-	1	1.956		8	-3	UUCUUCUG	-	2	1.675
802.605	29.472	5	-2	CCACG	-	1	1.948		5	-2	CACCG	-	2	0.845
770.439	45.086	7	-3	AAAAAUG	-	1	1.944		7	-3	AAUAAAG	-	2	0.288
832.429	23.743	8	-3	CCCCCUUG	-	1	1.921		8	-3	CCUUCCCG	-	2	0.383
730.419	20.92	7	-3	CCCCCUG	-	1	1.918		7	-3	CCCUCCG	-	2	0.678
991.147	39.07	6	-2	AAGAAC	-	1	1.899		6	-2	AAAAGC	-	2	0.285
848.106	34.149	8	-3	UCACCACG	-	1	1.879		8	-3	CUACCACG	-	2	1.661
958.45	40.03	9	-3	UUACCAUAG	-	1	1.871		9	-3	AUCAAUUCG	-	2	0.078
1015.14	40.995	6	-2	GAGGGC	-	1	1.848		6	-2	GGGGAC	-	2	0.156
1109.83	52.482	10	-3	AAAGAGAAGC	-	1	1.848		10	-3	GGAAAAGAAC	-	2	0.076
856.439	37.783	8	-3	CUACAAUG	-	1	1.838		8	-3	UUACACAG	-	2	0.109
826.617	43.367	5	-2	AAACG	-	1	1.837		5	-2	CAAAG	-	2	0.079
791.584	25.464	5	-2	CCUUG	-	1	1.83		5	-2	CUCUG	-	2	0.867
835.108	40.432	5	-2	GGAAU	-	1	1.817		5	-2	GAGAU	-	2	0.783
973.802	41.437	9	-3	CAUACAAAG	-	1	1.813		9	-3	AUAACACAG	-	2	0.129
754.76	44.672	7	-3	AAUCAUG	-	1	1.81		7	-3	ACUUAAG	-	2	0.112
1037.38	45.763	13	-4	UjCUACAUCUCAG	U[mG]CUACAUCUCAG	1	1.806		13	-4	AjUUCCACCAUUG	A[mG]UUCCACCAUUG	2	0.147
942.442	31.209	9	-3	CCCUACUUG	-	1	1.804		9	-3	CUCCUUACG	-	2	0.212
944.107	33.016	6	-2	UUCCCG	-	1	1.802		6	-2	CUCUCG	-	2	0.498
1091.15	56.005	13	-4	GAGAGGAGAAAGU	-	1	1.797		13	-4	AAAGGGGGAAAGU	-	2	0.649
999.142	43.42	6	-2	GGAAAC	-	1	1.779		6	-2	AGAAGC	-	2	0.15
746.757	36	7	-3	UCUCAAG	-	1	1.763		7	-3	ACUCUAG	-	2	0.16
775.443	49.259	7	-3	AGGAAAC	-	1	1.748		7	-3	AAGGAAC	-	2	0.686
775.446	37.912	7	-3	GAGAAAC	-	1	1.723		7	-3	AAGGAAC	-	2	0.473
856.113	35.458	8	-3	CACAAUCG	-	1	1.723		8	-3	ACACUACG	-	2	0.452
1007.14	42.78	6	-2	GAAGGC	-	1	1.715		6	-2	AGGAGC	-	2	0.498
1012.14	58.132	12	-4	AGGAGGAGGAiC	AGGAGGAGGA[mA]C	1	1.708		12	-4	GAGGAGAAiGGC	GAGGAGAA[mA]GGC	2	0.469
856.439	44.368	8	-3	AAUUCCAG	-	1	1.699		8	-3	UUACACAG	-	2	0.557
848.765	39.211	8	-3	AUCUACUG	-	1	1.692		8	-3	AUUUACCG	-	2	0.253
942.593	42.876	12	-4	UUUAAUUCUUUG	-	1	1.685		12	-4	UUUCUUAAUUUG	-	2	0.501
1130.82	46.986	10	-3	GGjAGAGGAU	GG[mG]AGAGGAU	1	1.683		10	-3	GGGAGAjGAU	GGGAGA[mG]GAU	2	0.349
864.445	42.902	8	-3	AACAAUUG	-	1	1.671		8	-3	CAUAUAAG	-	2	0.046
791.584	27.086	5	-2	CUUCG	-	1	1.67		5	-2	CUCUG	-	2	0.61
1045.43	38.913	10	-3	UUCUAUUUUG	-	1	1.669		10	-3	AUUUUUUCUG	-	2	0.155
967.625	33.765	6	-2	UCCAAG	-	1	1.664		6	-2	AUACCG	-	2	0.036
803.096	28.754	5	-2	CUCAG	-	1	1.66		5	-2	CUACG	-	2	0.57
1007.14	41.574	6	-2	GAGAGC	-	1	1.652		6	-2	AGGAGC	-	2	1.188
1002.47	48.406	9	-3	AGGAlGAGC	AGGA[mU]GAGC	1	1.629		9	-3	GAGGAGlAC	GAGGAG[mU]AC	2	0.189
639.065	23.716	4	-2	UCUG	-	1	1.616		4	-2	UUCG	-	2	0.365
1120.49	49.945	10	-3	AGGAGAGGAC	-	1	1.61		10	-3	GAGAAAGGGC	-	2	0.203
1216.51	51.064	11	-3	AAAGGkAGAAU	AAAGG[mC]AGAAU	1	1.609		11	-3	AAGAGAkAAGU	AAGAGA[mC]AAGU	2	0.445
815.102	37.133	5	-2	AUCAG	-	1	1.575		5	-2	CUAAG	-	2	0.418
827.113	46.398	5	-2	AAAGU	-	1	1.551		5	-2	AAGAU	-	2	0.468
1106.14	41.958	14	-4	UUAUCCACUACCAG	-	1	1.521		14	-4	CUCAAUAUCACUCG	-	2	0.087
999.142	44.385	6	-2	GAAGAC	-	1	1.517		6	-2	AGAAGC	-	2	0.534
835.11	41.686	5	-2	GAAGU	-	1	1.49		5	-2	AGAGU	-	2	1.02
639.063	26.148	4	-2	CUUG	-	1	1.482		4	-2	UUCG	-	2	0.243
650.579	30.277	4	-2	CUAG	-	1	1.48		4	-2	ACUG	-	2	0.094
638.573	20.648	4	-2	CCUG	-	1	1.476		4	-2	CUCG	-	2	0.471
638.572	20.395	4	-2	UCCG	-	1	1.475		4	-2	CUCG	-	2	1.203
815.102	39.919	5	-2	AAUCG	-	1	1.463		5	-2	CUAAG	-	2	0.083
746.427	36.441	7	-3	CAACUCG	-	1	1.462		7	-3	CACUACG	-	2	0.38
662.091	32.005	4	-2	CAAG	-	1	1.452		4	-2	AGAC	-	2	0.363
1177.82	49.032	11	-3	AAUUAAACCUG	-	1	1.447		11	-3	CAUAAAUUCAG	-	2	0.01
662.094	34.646	4	-2	GAAC	-	1	1.439		4	-2	AGAC	-	2	0.783
662.587	39.954	4	-2	GAAU	-	1	1.422		4	-2	AGAU	-	2	1.005
662.584	38.899	4	-2	AAUG	-	1	1.403		4	-2	UAAG	-	2	0.155
953.614	41.124	12	-4	ACUCACUUAAUG	-	1	1.393		12	-4	UAUACUUCACAG	-	2	0.094
979.629	42.284	6	-2	AAACUG	-	1	1.385		6	-2	ACAUAG	-	2	0.14
1177.49	40.764	11	-3	ACCUCAUAAAG	-	1	1.382		11	-3	CUAACAAACUG	-	2	0.074
1235.51	48.932	11	-3	GAGAGGAGAGC	-	1	1.382		11	-3	AGAGGGGGAAC	-	2	0.358
754.429	45.415	7	-3	AAUACCG	-	1	1.381		7	-3	AUACACG	-	2	0.61
968.114	37.94	6	-2	UAAUCG	-	1	1.381		6	-2	UACAUG	-	2	0.344
968.611	41.05	6	-2	AAUUUG	-	1	1.344		6	-2	AUUAUG	-	2	0.478
1021.62	40.382	13	-4	CUUCUAUCCUCiG	CUUCUAUCCUC[mA]G	1	1.338		13	-4	UCCUiCCUCAUUG	UCCU[mA]CCUCAUUG	2	0.104
849.094	41.715	8	-3	AUUUUCAG	-	1	1.332		8	-3	AUUUCUAG	-	2	0.792
848.106	35.204	8	-3	CACUCACG	-	1	1.315		8	-3	CUACCACG	-	2	1.049
956.604	34.567	6	-2	CAUUUG	-	1	1.31		6	-2	UUCUAG	-	2	0.046
979.139	34.936	6	-2	CACAAG	-	1	1.308		6	-2	ACACAG	-	2	0.463
950.443	37.519	9	-3	CUCAUCAUG	-	1	1.304		9	-3	UCUCAAUCG	-	2	0.24
863.788	41.974	8	-3	AACACCAG	-	1	1.303		8	-3	ACACAACG	-	2	0.475
670.583	40.316	4	-2	AGGU	-	1	1.295		4	-2	GAGU	-	2	0.963
670.089	41.028	4	-2	AGGC	-	1	1.233		4	-2	GGAC	-	2	0.168
979.631	44.588	6	-2	AAUACG	-	1	1.229		6	-2	AUCAAG	-	2	0.165
669.1	37.968	4	-2	AKAG	A[Cm]AG	1	1.228		4	-2	KAAG	[Cm]AAG	2	0.639
955.618	35.261	6	-2	ACCUCG	-	1	1.228		6	-2	CAUCCG	-	2	0.42
959.119	43.656	12	-4	CAAAUACACUCG	-	1	1.209		12	-4	CUAACCAAAUCG	-	2	0.249
1012.85	39.739	13	-4	UUUCCUUUUUCAG	-	1	1.197		13	-4	ACCUUUCUUUUUG	-	2	0.014
651.07	34.363	4	-2	AUUG	-	1	1.138		4	-2	UUAG	-	2	0.26
662.094	43.25	4	-2	AAGC	-	1	1.053		4	-2	AACG	-	2	0.551
1037.1	35.094	10	-3	CUCUUUCUUG	-	1	1.051		10	-3	UCCCUUUUUG	-	2	0.432
1061.11	45.169	10	-3	UAUUUAUUAG	-	1	0.996		10	-3	UUUUAAAUUG	-	2	0.414
486.05	16.021	3	-2	UCG	-	1	0.938		3	-2	CUG	-	2	0.467
497.566	34.049	3	-2	GAC	-	1	0.913		3	-2	CAG	-	2	0.659
754.76	41.194	7	-3	AACUAUG	-	1	0.86		7	-3	ACUUAAG	-	2	0.066
497.566	25.174	3	-2	ACG	-	1	0.835		3	-2	CAG	-	2	0.248
498.057	36.749	3	-2	AGU	-	1	0.722		3	-2	GAU	-	2	0.315
498.056	29.69	3	-2	UAG	-	1	0.689		3	-2	GAU	-	2	0.583

## Sheet: SupplFig 4
Distribution of Sp scores for targets and decoys vs sequence length from E. coli 16S datasets aquired via (a) Q-TOF, (b) Synapt and (c) Orbitrap with 5% FDR
Targets and decoys used are the same as shown in Fig 3b-d, after application of a minimum Sp cutoff to targets (5% FDR)
Dataset	Min Sp cutoff	# targets/decoys after cutoff
Q-TOF	0.077	488
Synapt	0.46	224
Orbitrap	0.11	367

## Sheet: SuppFig 8
Distributions of the Sp scores for top target sequence identifications in all-U and all-m1Ψ mRNA datasets.
Only targets with at least one U/m1Ψ are repoted.
									Comm: [l] is a one letter notation for [m1Ψ]
GFP mRNA transcribed with UTP									GFP mRNA transcribed with [m1Ψ]TP
m/z	RT	sequence	length	charge	rank	Sp			m/z	RT	sequence	length	charge	rank	Sp
498.06	23.664	AUG	3	-2	1	0.679			505.067	21.693	AlG	3	-2	1	0.674
498.06	23.989	AUG	3	-2	1	0.653			505.067	21.973	AlG	3	-2	1	0.613
498.06	23.742	AUG	3	-2	1	0.537			505.067	22.052	AlG	3	-2	1	0.502
498.06	24.051	AUG	3	-2	1	0.374			505.067	22.113	AlG	3	-2	1	0.452
486.054	8.898	CUG	3	-2	1	0.637			505.067	21.665	AlG	3	-2	1	0.447
486.054	8.988	CUG	3	-2	1	0.563			493.063	7.644	ClG	3	-2	1	0.582
486.054	8.943	CUG	3	-2	1	0.491			493.063	7.582	ClG	3	-2	1	0.527
486.054	8.595	CUG	3	-2	1	0.278			493.063	7.521	ClG	3	-2	1	0.511
486.545	14.143	UUG	3	-2	1	0.768			493.063	7.914	ClG	3	-2	1	0.277
486.545	14.204	UUG	3	-2	1	0.718			493.063	7.188	lCG	3	-2	1	0.352
486.545	14.266	UUG	3	-2	1	0.617			500.562	9.499	llG	3	-2	1	0.627
662.585	30.913	AAUG	4	-2	1	0.658			500.562	9.561	llG	3	-2	1	0.523
662.585	30.868	AAUG	4	-2	1	0.325			500.562	9.606	llG	3	-2	1	0.44
651.071	27.274	AUUG	4	-2	1	0.801			500.562	9.174	llG	3	-2	1	0.284
651.071	27.246	AUUG	4	-2	1	0.494			669.594	29.99	AAlG	4	-2	1	0.823
651.071	27.218	AUUG	4	-2	1	0.36			669.594	30.052	AAlG	4	-2	1	0.659
650.579	25.627	UACG	4	-2	1	0.637			669.594	29.912	AAlG	4	-2	1	0.474
650.579	25.889	UACG	4	-2	1	0.628			665.086	24.504	AllG	4	-2	1	0.924
650.579	25.917	UACG	4	-2	1	0.427			665.086	24.442	AllG	4	-2	1	0.709
650.579	25.582	UACG	4	-2	1	0.331			665.086	24.414	AllG	4	-2	1	0.554
650.579	25.945	UACG	4	-2	1	0.328			665.086	24.746	AllG	4	-2	1	0.364
638.573	12.998	UCCG	4	-2	1	0.892			657.589	23.033	lACG	4	-2	1	0.518
638.573	13.026	UCCG	4	-2	1	0.748			657.589	23.337	lACG	4	-2	1	0.336
638.573	13.055	UCCG	4	-2	1	0.537			657.589	22.976	lACG	4	-2	1	0.328
638.573	12.72	UCCG	4	-2	1	0.399			657.589	23.308	lACG	4	-2	1	0.313
638.573	12.691	UCCG	4	-2	1	0.343			657.589	23.005	lACG	4	-2	1	0.286
639.064	19.965	UUCG	4	-2	1	1.133			645.581	9.314	lCCG	4	-2	1	0.521
639.064	19.993	UUCG	4	-2	1	0.969			645.581	9.022	lCCG	4	-2	1	0.435
639.064	19.676	UUCG	4	-2	1	0.666			645.581	8.994	lCCG	4	-2	1	0.295
639.064	20.022	UUCG	4	-2	1	0.597			645.581	9.359	lCCG	4	-2	1	0.281
639.064	19.648	UUCG	4	-2	1	0.549			653.081	12.972	llCG	4	-2	1	1.146
639.064	19.619	UUCG	4	-2	1	0.296			653.081	13.029	llCG	4	-2	1	1.003
815.104	30.309	AACUG	5	-2	1	1.74			653.081	13	llCG	4	-2	1	0.997
815.104	30.214	AACUG	5	-2	1	1.24			653.081	12.694	llCG	4	-2	1	0.405
815.104	30.136	AACUG	5	-2	1	1.053			822.113	29.759	AAClG	5	-2	1	1.376
815.104	30.539	AACUG	5	-2	1	0.385			822.113	30.068	AAClG	5	-2	1	1.241
803.098	26.853	AUCCG	5	-2	1	1.234			822.113	29.731	AAClG	5	-2	1	0.92
803.098	26.915	AUCCG	5	-2	1	1.222			822.113	30.13	AAClG	5	-2	1	0.657
803.098	26.808	AUCCG	5	-2	1	1.102			822.113	29.702	AAClG	5	-2	1	0.542
815.599	31.97	AUUAG	5	-2	1	1.779			810.108	23.937	AlCCG	5	-2	1	1.644
815.599	31.925	AUUAG	5	-2	1	1.333			810.108	23.909	AlCCG	5	-2	1	0.733
815.599	31.88	AUUAG	5	-2	1	1.166			810.108	23.881	AlCCG	5	-2	1	0.51
815.104	26.73	CAAUG	5	-2	1	1.573			810.108	24.229	AlCCG	5	-2	1	0.359
815.104	26.775	CAAUG	5	-2	1	1.283			829.614	28.063	AllAG	5	-2	1	2.025
815.104	26.668	CAAUG	5	-2	1	0.791			829.614	27.985	AllAG	5	-2	1	1.424
803.591	25.313	CUAUG	5	-2	1	1.16			829.614	27.923	AllAG	5	-2	1	0.787
803.591	25.268	CUAUG	5	-2	1	0.966			822.614	25.511	CAAlG	5	-2	1	1.479
803.591	25.223	CUAUG	5	-2	1	0.338			822.614	25.573	CAAlG	5	-2	1	1.186
803.098	27.488	UCACG	5	-2	1	1.373			822.614	25.634	CAAlG	5	-2	1	0.932
803.098	27.41	UCACG	5	-2	1	1.074			822.113	25.421	CAAlG	5	-2	1	0.797
803.098	27.348	UCACG	5	-2	1	0.587			822.113	25.713	CAAlG	5	-2	1	0.402
792.077	23.569	UCUUG	5	-2	1	1.202			822.113	25.392	CAAlG	5	-2	1	0.37
803.591	25.99	UUCAG	5	-2	1	1.515			817.607	22.208	CAllG	5	-2	1	1.256
803.591	25.962	UUCAG	5	-2	1	0.979			817.607	22.13	CAllG	5	-2	1	1.13
792.077	23.19	UUCUG	5	-2	1	1.577			817.607	22.085	CAllG	5	-2	1	0.948
792.077	23.219	UUCUG	5	-2	1	1.352			817.607	21.575	ClAlG	5	-2	1	1.423
792.077	23.524	UUCUG	5	-2	1	0.929			817.607	21.513	ClAlG	5	-2	1	1.026
792.077	23.495	UUCUG	5	-2	1	0.921			817.607	21.451	ClAlG	5	-2	1	0.618
792.077	23.162	UUCUG	5	-2	1	0.587			810.108	25.466	lCACG	5	-2	1	1.425
653.078	34.733	AAUAUG	6	-3	1	0.927			810.108	25.437	lCACG	5	-2	1	1.226
980.12	34.638	AAUAUG	6	-2	1	0.823			817.607	22.416	llCAG	5	-2	1	0.626
653.078	34.654	AAUAUG	6	-3	1	0.655			817.607	22.444	llCAG	5	-2	1	0.345
653.078	34.576	AAUAUG	6	-3	1	0.614			813.101	15.611	llClG	5	-2	1	1.645
980.12	34.716	AAUAUG	6	-2	1	0.369			813.101	15.667	llClG	5	-2	1	1.585
956.602	29.059	AUUCUG	6	-2	1	1.704			813.101	15.639	llClG	5	-2	1	1.268
956.602	29.216	AUUCUG	6	-2	1	1.641			813.101	15.94	llClG	5	-2	1	1.169
637.4	29.137	AUUCUG	6	-3	1	1.313			813.101	15.969	llClG	5	-2	1	1.129
956.602	29.121	AUUCUG	6	-2	1	1.299			813.101	15.997	llClG	5	-2	1	0.617
637.4	29.266	AUUCUG	6	-3	1	0.688			813.101	15.338	llClG	5	-2	1	0.564
957.096	29.962	UUUUAG	6	-2	1	1.444			813.101	15.309	llClG	5	-2	1	0.557
957.096	29.9	UUUUAG	6	-2	1	1.109			813.101	15.281	llClG	5	-2	1	0.441
957.096	29.872	UUUUAG	6	-2	1	0.907			994.641	32.159	AAlAlG	6	-2	1	1.829
637.727	29.995	UUUUAG	6	-3	1	0.843			994.139	32.052	AAlAlG	6	-2	1	1.312
637.727	30.074	UUUUAG	6	-3	1	0.553			994.139	32.007	AAlAlG	6	-2	1	0.751
637.727	29.934	UUUUAG	6	-3	1	0.464			662.423	32.086	AAlAlG	6	-3	1	0.654
770.437	36.137	AAAAAUG	7	-3	1	1.579			994.139	31.979	AAlAlG	6	-2	1	0.597
1156.16	36.075	AAAAAUG	7	-2	1	1.372			662.423	32.131	AAlAlG	6	-3	1	0.556
1156.16	36.153	AAAAAUG	7	-2	1	1.302			662.423	32.176	AAlAlG	6	-3	1	0.462
770.437	36.013	AAAAAUG	7	-3	1	1.116			651.413	25.314	AllClG	6	-3	1	1.019
770.437	36.058	AAAAAUG	7	-3	1	1			651.413	25.286	AllClG	6	-3	1	0.913
1156.16	36.265	AAAAAUG	7	-2	1	0.779			977.628	25.269	AllClG	6	-2	1	0.829
755.089	34.223	AAAUUUG	7	-3	1	2.606			651.413	25.24	AllClG	6	-3	1	0.696
1133.13	34.178	AAAUUUG	7	-2	1	1.315			977.628	25.224	AllClG	6	-2	1	0.622
755.089	34.162	AAAUUUG	7	-3	1	1.299			985.128	24.257	llllAG	6	-2	1	1.759
1133.13	34.302	AAAUUUG	7	-2	1	1.23			985.128	24.212	llllAG	6	-2	1	1.239
1133.13	34.257	AAAUUUG	7	-2	1	1.167			985.128	24.184	llllAG	6	-2	1	0.951
755.089	34.117	AAAUUUG	7	-3	1	0.904			656.415	24.274	llllAG	6	-3	1	0.727
746.756	27.578	ACCUAUG	7	-3	1	2.839			656.415	24.302	llllAG	6	-3	1	0.611
1120.64	27.64	ACCUAUG	7	-2	1	1.695			656.415	24.397	llllAG	6	-3	1	0.563
746.756	27.533	ACCUAUG	7	-3	1	1.675			775.111	35.889	AAAAAlG	7	-3	1	1.894
1120.64	27.595	ACCUAUG	7	-2	1	1.661			1163.17	35.906	AAAAAlG	7	-2	1	1.395
746.756	27.505	ACCUAUG	7	-3	1	1.013			1163.17	35.861	AAAAAlG	7	-2	1	1.367
1120.64	27.55	ACCUAUG	7	-2	1	0.916			1163.17	35.935	AAAAAlG	7	-2	1	1.121
754.429	28.644	CAAACUG	7	-3	1	2.111			775.111	35.844	AAAAAlG	7	-3	1	1.101
754.429	28.599	CAAACUG	7	-3	1	1.671			775.111	35.816	AAAAAlG	7	-3	1	0.901
1132.15	28.661	CAAACUG	7	-2	1	1.159			769.104	32.514	AAAlllG	7	-3	1	2.145
1132.15	28.616	CAAACUG	7	-2	1	1.045			1154.16	32.53	AAAlllG	7	-2	1	1.197
754.429	28.537	CAAACUG	7	-3	1	0.935			1154.16	32.559	AAAlllG	7	-2	1	1.189
738.421	23.602	CCAUCCG	7	-3	1	1.347			769.104	32.468	AAAlllG	7	-3	1	1.158
738.421	23.68	CCAUCCG	7	-3	1	1.005			1154.16	32.485	AAAlllG	7	-2	1	1.156
1108.14	23.697	CCAUCCG	7	-2	1	0.874			769.104	32.44	AAAlllG	7	-3	1	0.824
738.421	23.54	CCAUCCG	7	-3	1	0.769			756.1	25.589	ACClAlG	7	-3	1	2.542
738.751	26.713	CUAUCCG	7	-3	1	2.171			756.1	25.528	ACClAlG	7	-3	1	2
1108.63	26.792	CUAUCCG	7	-2	1	1.568			1134.66	25.544	ACClAlG	7	-2	1	1.678
738.751	26.685	CUAUCCG	7	-3	1	1.394			1134.66	25.606	ACClAlG	7	-2	1	1.645
1108.63	26.747	CUAUCCG	7	-2	1	1.054			1134.66	25.651	ACClAlG	7	-2	1	1.353
1108.63	26.87	CUAUCCG	7	-2	1	0.797			756.1	25.482	ACClAlG	7	-3	1	0.793
738.751	26.64	CUAUCCG	7	-3	1	0.31			759.104	28.332	CAAAClG	7	-3	1	2.09
1121.13	32.769	UAUUACG	7	-2	1	1.848			759.104	28.158	CAAAClG	7	-3	1	1.773
1121.13	32.724	UAUUACG	7	-2	1	1.035			759.104	28.237	CAAAClG	7	-3	1	1.545
1121.13	32.696	UAUUACG	7	-2	1	1.006			1139.16	28.192	CAAAClG	7	-2	1	1.54
747.082	32.667	UAUUACG	7	-3	1	0.771			1139.16	28.27	CAAAClG	7	-2	1	1.316
747.082	32.639	UAUUACG	7	-3	1	0.382			1139.16	28.348	CAAAClG	7	-2	1	1.102
747.082	32.943	UAUUACG	7	-3	1	0.301			743.094	21.008	CCAlCCG	7	-3	1	1.491
754.759	30.057	UCUAAAG	7	-3	1	2.573			743.094	20.963	CCAlCCG	7	-3	1	0.981
1132.64	30.091	UCUAAAG	7	-2	1	1.529			1115.15	21.025	CCAlCCG	7	-2	1	0.802
754.759	29.979	UCUAAAG	7	-3	1	1.441			1115.15	21.054	CCAlCCG	7	-2	1	0.719
1132.64	30.012	UCUAAAG	7	-2	1	1.117			1115.15	20.98	CCAlCCG	7	-2	1	0.655
754.759	29.917	UCUAAAG	7	-3	1	0.646			743.094	20.935	CCAlCCG	7	-3	1	0.391
1132.64	30.119	UCUAAAG	7	-2	1	0.385			748.095	22.163	ClAlCCG	7	-3	1	1.833
739.079	30.326	UUUACCG	7	-3	1	3.005			748.095	22.225	ClAlCCG	7	-3	1	1.712
739.079	30.169	UUUACCG	7	-3	1	1.869			1122.65	22.18	ClAlCCG	7	-2	1	1.61
739.079	30.231	UUUACCG	7	-3	1	1.811			1122.65	22.242	ClAlCCG	7	-2	1	1.545
1109.12	30.264	UUUACCG	7	-2	1	0.911			748.095	22.287	ClAlCCG	7	-3	1	1.394
1109.12	30.342	UUUACCG	7	-2	1	0.527			1122.65	22.303	ClAlCCG	7	-2	1	0.613
1109.12	30.437	UUUACCG	7	-2	1	0.336			1142.16	27.203	lAllACG	7	-2	1	1.951
856.111	28.475	ACCACAUG	8	-3	1	2.779			761.101	27.187	lAllACG	7	-3	1	1.227
856.111	28.447	ACCACAUG	8	-3	1	2.304			1142.16	27.232	lAllACG	7	-2	1	1.159
856.111	28.402	ACCACAUG	8	-3	1	1.235			1142.16	27.158	lAllACG	7	-2	1	1.04
1284.67	28.509	ACCACAUG	8	-2	1	0.333			761.101	27.142	lAllACG	7	-3	1	0.627
872.118	35.344	AUAAACAG	8	-3	1	2.286			764.103	26.941	lClAAAG	7	-3	1	2.366
872.118	35.282	AUAAACAG	8	-3	1	1.512			1146.66	26.896	lClAAAG	7	-2	1	1.783
872.118	35.221	AUAAACAG	8	-3	1	0.593			764.103	26.879	lClAAAG	7	-3	1	1.403
1308.68	35.377	AUAAACAG	8	-2	1	0.42			1146.66	26.958	lClAAAG	7	-2	1	1.388
848.435	31.593	AUACCCUG	8	-3	1	2.504			1146.66	26.834	lClAAAG	7	-2	1	1.055
848.435	31.531	AUACCCUG	8	-3	1	1.263			764.103	26.818	lClAAAG	7	-3	1	0.85
848.435	31.486	AUACCCUG	8	-3	1	0.643			753.096	24.364	lllACCG	7	-3	1	2.497
1273.16	31.667	AUACCCUG	8	-2	1	0.459			753.096	24.459	lllACCG	7	-3	1	2.066
856.769	31.757	AUCACAUG	8	-3	1	2.197			1130.15	24.381	lllACCG	7	-2	1	1.618
856.769	31.712	AUCACAUG	8	-3	1	1.119			753.096	24.319	lllACCG	7	-3	1	1.541
856.439	31.942	AUCACAUG	8	-3	1	0.837			1130.15	24.336	lllACCG	7	-2	1	1.118
856.769	31.65	AUCACAUG	8	-3	1	0.708			1130.15	24.476	lllACCG	7	-2	1	0.936
1285.17	31.818	AUCACAUG	8	-2	1	0.302			860.784	27.613	ACCACAlG	8	-3	1	3.248
864.116	30.8	CAUCAAAG	8	-3	1	1.147			860.784	27.585	ACCACAlG	8	-3	1	1.955
864.116	30.743	CAUCAAAG	8	-3	1	0.37			860.784	27.557	ACCACAlG	8	-3	1	1.017
856.111	28.969	CCAUAACG	8	-3	1	1.83			1291.68	27.715	ACCACAlG	8	-2	1	0.62
856.111	28.924	CCAUAACG	8	-3	1	0.877			1291.68	27.658	ACCACAlG	8	-2	1	0.401
856.111	28.895	CCAUAACG	8	-3	1	0.298			1291.68	27.687	ACCACAlG	8	-2	1	0.367
856.439	29.232	CCAUAAUG	8	-3	1	2.174			876.791	32.983	AlAAACAG	8	-3	1	1.702
856.439	29.328	CCAUAAUG	8	-3	1	0.811			876.791	33.011	AlAAACAG	8	-3	1	1.598
856.769	32.106	CUUUAAAG	8	-3	1	2.508			876.791	32.954	AlAAACAG	8	-3	1	0.58
856.769	32.184	CUUUAAAG	8	-3	1	1.585			1315.7	33.096	AlAAACAG	8	-2	1	0.441
856.769	32.027	CUUUAAAG	8	-3	1	0.91			1315.7	33.124	AlAAACAG	8	-2	1	0.358
1285.66	32.217	CUUUAAAG	8	-2	1	0.286			1315.7	33.152	AlAAACAG	8	-2	1	0.333
989.807	38.231	AAAAAUAAG	9	-3	1	2.552			876.791	33.288	AlAAACAG	8	-3	1	0.312
989.807	38.309	AAAAAUAAG	9	-3	1	1.722			857.778	27.968	AlACCClG	8	-3	1	1.822
989.807	38.152	AAAAAUAAG	9	-3	1	1.024			857.778	27.906	AlACCClG	8	-3	1	0.988
957.792	35.299	AAUACCCCG	9	-3	1	2.581			857.778	27.861	AlACCClG	8	-3	1	0.725
957.792	35.361	AAUACCCCG	9	-3	1	2.536			866.117	28.507	AlCACAlG	8	-3	1	1.838
957.792	35.237	AAUACCCCG	9	-3	1	0.629			865.786	28.422	AlCACAlG	8	-3	1	1.454
950.123	26.428	ACCACCCUG	9	-3	1	3.409			866.117	28.569	AlCACAlG	8	-3	1	1.306
949.787	26.289	ACCACCCUG	9	-3	1	2.296			865.786	28.377	AlCACAlG	8	-3	1	0.9
949.787	26.26	ACCACCCUG	9	-3	1	1.413			1299.18	28.54	AlCACAlG	8	-2	1	0.464
949.787	26.232	ACCACCCUG	9	-3	1	0.624			869.119	28.586	CAlCAAAG	8	-3	1	2.71
966.78	36.823	AUUUUAAAG	9	-3	1	1.023			868.787	28.479	CAlCAAAG	8	-3	1	1.18
966.78	36.851	AUUUUAAAG	9	-3	1	0.873			868.787	28.524	CAlCAAAG	8	-3	1	1.087
966.78	36.795	AUUUUAAAG	9	-3	1	0.783			868.787	28.45	CAlCAAAG	8	-3	1	0.619
973.799	32.381	CUAACAAAG	9	-3	1	1.989			860.784	26.387	CCAlAACG	8	-3	1	1.461
973.799	32.319	CUAACAAAG	9	-3	1	1.551			860.784	26.358	CCAlAACG	8	-3	1	0.957
973.799	32.274	CUAACAAAG	9	-3	1	0.656			860.784	26.33	CCAlAACG	8	-3	1	0.585
1060.46	37.128	AAUUUUACCG	10	-3	1	1.027			1291.68	26.432	CCAlAACG	8	-2	1	0.4
1060.46	37.218	AAUUUUACCG	10	-3	1	0.99			1291.68	26.46	CCAlAACG	8	-2	1	0.298
1060.46	37.156	AAUUUUACCG	10	-3	1	0.495			866.117	26.415	CCAlAAlG	8	-3	1	0.894
1075.81	34.145	CAAUAACUAG	10	-3	1	1.942			865.786	26.212	CCAlAAlG	8	-3	1	0.796
1075.81	34.1	CAAUAACUAG	10	-3	1	1.019			865.786	26.155	CCAlAAlG	8	-3	1	0.479
1075.81	34.072	CAAUAACUAG	10	-3	1	0.395			1299.18	26.313	CCAlAAlG	8	-2	1	0.357
1060.13	31.847	CAAUAUCCUG	10	-3	1	1.725			865.786	26.183	CCAlAAlG	8	-3	1	0.356
1060.13	31.773	CAAUAUCCUG	10	-3	1	0.942			1299.18	26.257	CCAlAAlG	8	-2	1	0.327
1060.13	31.802	CAAUAUCCUG	10	-3	1	0.824			870.785	28.018	ClllAAAG	8	-3	1	1.374
1067.8	30.404	CCAUAAACUG	10	-3	1	2.012			870.785	28.142	ClllAAAG	8	-3	1	1.016
1067.8	30.511	CCAUAAACUG	10	-3	1	1.733			870.785	28.08	ClllAAAG	8	-3	1	0.693
1067.8	30.482	CCAUAAACUG	10	-3	1	1.531			994.815	36.736	AAAAAlAAG	9	-3	1	2.926
1059.8	28.385	CCUCUAAACG	10	-3	1	1.417			994.479	36.63	AAAAAlAAG	9	-3	1	2.392
1059.8	28.34	CCUCUAAACG	10	-3	1	1.167			994.479	36.601	AAAAAlAAG	9	-3	1	0.954
1178.47	37.601	AAAUAAUUUUG	11	-3	1	0.563			994.479	36.573	AAAAAlAAG	9	-3	1	0.637
883.6	37.68	AAAUAAUUUUG	11	-4	1	0.298			962.465	32.249	AAlACCCCG	9	-3	1	3.169
1170.47	36.733	AAAUUUAUCUG	11	-3	1	0.622			962.465	32.221	AAlACCCCG	9	-3	1	3.038
1170.47	36.778	AAAUUUAUCUG	11	-3	1	0.583			962.465	32.192	AAlACCCCG	9	-3	1	1.572
1170.47	36.688	AAAUUUAUCUG	11	-3	1	0.419			954.462	25.696	ACCACCClG	9	-3	1	3.939
1178.15	36.445	AUAUACAUAUG	11	-3	1	1.495			954.462	25.741	ACCACCClG	9	-3	1	3.098
1178.15	36.417	AUAUACAUAUG	11	-3	1	1.111			954.462	25.668	ACCACCClG	9	-3	1	2.478
883.356	36.502	AUAUACAUAUG	11	-4	1	0.41			985.469	32.114	AllllAAAG	9	-3	1	1.678
883.356	36.474	AUAUACAUAUG	11	-4	1	0.36			985.469	32.069	AllllAAAG	9	-3	1	1.536
883.356	36.53	AUAUACAUAUG	11	-4	1	0.354			985.469	32.024	AllllAAAG	9	-3	1	0.622
1170.14	35.175	AUCAUUAUCAG	11	-3	1	1.584			978.471	30.439	ClAACAAAG	9	-3	1	0.292
1170.14	35.114	AUCAUUAUCAG	11	-3	1	0.948			1079.14	31.414	AAllllACCG	10	-3	1	2.641
877.353	35.192	AUCAUUAUCAG	11	-4	1	0.426			1079.14	31.476	AAllllACCG	10	-3	1	1.585
1170.14	35.069	AUCAUUAUCAG	11	-3	1	0.369			1079.14	31.353	AAllllACCG	10	-3	1	0.821
1162.8	36.042	UUUAUAUUACG	11	-3	1	0.938			1085.15	31.274	CAAlAAClAG	10	-3	1	1.896
1162.8	35.996	UUUAUAUUACG	11	-3	1	0.808			1085.15	31.179	CAAlAAClAG	10	-3	1	1.165
1162.8	35.968	UUUAUAUUACG	11	-3	1	0.722			1085.15	31.118	CAAlAAClAG	10	-3	1	1.028
1146.46	27.725	UUUCCCUCUAG	11	-3	1	1.308			1074.15	27.328	CAAlAlCClG	10	-3	1	1.751
1146.46	27.697	UUUCCCUCUAG	11	-3	1	1.102			1074.15	27.271	CAAlAlCClG	10	-3	1	0.494
859.59	27.787	UUUCCCUCUAG	11	-4	1	0.443			1074.15	27.3	CAAlAlCClG	10	-3	1	0.397
1146.46	27.668	UUUCCCUCUAG	11	-3	1	0.381			1077.15	28.002	CCAlAAAClG	10	-3	1	2.002
1263.49	30.186	CAUAACCCCUUG	12	-3	1	0.307			1077.15	27.94	CCAlAAAClG	10	-3	1	1.051
1279.5	32.336	UCACAAAUUCAG	12	-3	1	0.498			1077.15	27.878	CCAlAAAClG	10	-3	1	0.844
959.37	32.397	UCACAAAUUCAG	12	-4	1	0.392			1201.83	33.84	AAAlAAllllG	11	-3	1	1.549
1272.48	34.671	UUUAACUUUAAG	12	-3	1	1.148			1201.83	33.812	AAAlAAllllG	11	-3	1	1.315
1272.48	34.593	UUUAACUUUAAG	12	-3	1	1.081			900.861	33.965	AAAlAAllllG	11	-4	1	1.059
1272.48	34.514	UUUAACUUUAAG	12	-3	1	0.401			901.12	33.925	AAAlAAllllG	11	-4	1	0.481
954.106	34.609	UUUAACUUUAAG	12	-4	1	0.371			901.12	33.897	AAAlAAllllG	11	-4	1	0.441
954.106	34.688	UUUAACUUUAAG	12	-4	1	0.354			1201.83	33.783	AAAlAAllllG	11	-3	1	0.358
954.106	34.766	UUUAACUUUAAG	12	-4	1	0.293			901.12	33.868	AAAlAAllllG	11	-4	1	0.319
1053.4	37.382	CAAAUAUAAAACG	13	-4	1	0.57			1201.83	34.117	AAAlAAllllG	11	-3	1	0.282
1053.4	37.353	CAAAUAUAAAACG	13	-4	1	0.315			1193.83	32.751	AAAlllAlClG	11	-3	1	1.526
1404.86	37.398	CAAAUAUAAAACG	13	-3	1	0.285			1193.83	32.706	AAAlllAlClG	11	-3	1	1.413
1112.63	36.704	AUAAUCAUUAUCUG	14	-4	1	0.425			1193.83	32.677	AAAlllAlClG	11	-3	1	1.382
1112.63	36.964	AUAAUCAUUAUCUG	14	-4	1	0.376			1196.83	30.904	AlAlACAlAlG	11	-3	1	1.125
1183.38	36.248	AUUUCUUUAAAUCUG	15	-4	1	0.663			1196.83	30.814	AlAlACAlAlG	11	-3	1	0.624
1183.38	36.187	AUUUCUUUAAAUCUG	15	-4	1	0.66			897.371	31.056	AlAlACAlAlG	11	-4	1	0.393
1183.38	36.327	AUUUCUUUAAAUCUG	15	-4	1	0.402			1196.83	30.859	AlAlACAlAlG	11	-3	1	0.389
1183.14	36.108	AUUUCUUUAAAUCUG	15	-4	1	0.306			1188.83	29.472	AlCAllAlCAG	11	-3	1	1.397
1282.92	38.248	AAUACAACUUUAAUAG	16	-4	1	0.539			1188.83	29.444	AlCAllAlCAG	11	-3	1	0.965
1282.92	38.343	AAUACAACUUUAAUAG	16	-4	1	0.297			1188.83	29.517	AlCAllAlCAG	11	-3	1	0.663
									891.365	29.629	AlCAllAlCAG	11	-4	1	0.299
									1190.83	28.097	lllAlAllACG	11	-3	1	2.033
									1190.83	28.035	lllAlAllACG	11	-3	1	1.734
									1190.83	28.175	lllAlAllACG	11	-3	1	1.591
									1169.82	22.507	lllCCClClAG	11	-3	1	0.47
									1169.82	22.535	lllCCClClAG	11	-3	1	0.341
									1293.51	29.534	lCACAAAllCAG	12	-3	1	1.156
									1293.51	29.489	lCACAAAllCAG	12	-3	1	0.813
									969.884	29.612	lCACAAAllCAG	12	-4	1	0.761
									1293.51	29.579	lCACAAAllCAG	12	-3	1	0.673
									969.884	29.55	lCACAAAllCAG	12	-4	1	0.292
									1300.51	29.348	lllAAClllAAG	12	-3	1	1.187
									1300.51	29.27	lllAAClllAAG	12	-3	1	0.777
									975.131	29.287	lllAAClllAAG	12	-4	1	0.687
									975.131	29.225	lllAAClllAAG	12	-4	1	0.461
									1300.51	29.175	lllAAClllAAG	12	-3	1	0.416
									975.131	29.382	lllAAClllAAG	12	-4	1	0.285
									1060.4	34.309	CAAAlAlAAAACG	13	-4	1	0.766
									1414.2	34.281	CAAAlAlAAAACG	13	-3	1	0.454
									1060.4	34.264	CAAAlAlAAAACG	13	-4	1	0.372
									1414.2	34.191	CAAAlAlAAAACG	13	-3	1	0.281
									1133.65	30.769	AlAAlCAllAlClG	14	-4	1	0.528
									1133.65	31.072	AlAAlCAllAlClG	14	-4	1	0.288
									1133.65	30.724	AlAAlCAllAlClG	14	-4	1	0.284
									1211.41	30.147	AlllClllAAAlClG	15	-4	1	1.459
									1211.41	30.102	AlllClllAAAlClG	15	-4	1	1.02
									1211.41	30.023	AlllClllAAAlClG	15	-4	1	0.578
									1300.44	34.382	AAlACAAClllAAlAG	16	-4	1	0.625
									1300.44	34.411	AAlACAAClllAAlAG	16	-4	1	0.548

## Sheet: SupplFig 16
Collision energies optimisation for Agilent Q-TOF 6520												Comm:-p is a 5'-phosphate, otherwise 5'-OH
						CE interval										CE interval											CE interval
Length,nt	Oligo	Prec Charge	m/z		CE @ max SCE, V	CE_min, V	CE_max, V			Length,nt	Oligo	Prec Charge	m/z		CE @ max SCE, V	CE_min, V	CE_max, V				Length,nt	Oligo	Prec Charge	m/z		CE @ max SCE, V	CE_min, V	CE_max, V
3	AGU	2	458		16	16	18			5	ACAUG	3	516		14	12	15				9	UGAGAAACG	4	724		20	20	20
3	AAG	2	469		16	16	18			6	UCCAAG	3	618		16	14	16				10	CGGAAGGGCA	4	814		20	18	22
4	CUAG	2	610		22	18	26			6	UCCAAG-p	3	644		16	14	18				10	CUCUUUCUUG-p	4	777		20	20	22
4	CUAG-p	2	650		24	22	26			7	CAUCUUG	3	712		22	18	24				11	CUAGUCCAAGU	4	861		24	22	26
5	ACAUG	2	775		30	24	30			7	GA[Cm]AGGU	3	751		24	22	26				11	CUAGUCCAAGU	5	688		16	14	18
6	UCCAAG	2	927		36	34	38			7	AUUUCUG-p	3	739		22	18	24				12	GCUCUUUCUUGA	4	926		24	22	26
6	UCCAAG-p	2	967		34	34	38			8	AAAUCUCG	3	829		26	22	27				12	GUAUUUAUUAGA	4	944		26	22	30
7	CAUCUUG	2	1069		36	34	38			8	AUU[Ψ]CUGC	3	814		26	22	28				12	GUAUUUAUUAGA	5	755		20	17	22
7	GA[Cm]AGGU	2	1127		42	38	44			8	AACAAUUG-p	3	864		24	24	28				15	GGUUUAAUUCUUUGG	4	1181		32	32	32
8	AAAUCUCG	2	1245		38	38	40			9	UGAGAAACG	3	965		28	24	30				15	GGUUUAAUUCUUUGG	5	944		26	26	26
8	AUU[Ψ]CUGC	2	1222		44	42	47			10	CGGAAGGGCA	3	1085		30	28	34				15	GGUUUAAUUCUUUGG	6	787		22	20	22
9	UGAGAAACG	2	1449		48	48	50			10	CUCUUUCUUG-p	3	1037		32	28	32				13	AGGAGGAGGA[Am]CU	4	1068		30	28	32
										11	CUAGUCCAAGU	3	1148		36	32	38				13	AGGAGGAGGA[Am]CU	5	854		24	22	26
										12	GUAUUUAUUAGA	3	1259		42	36	42				14	CUUCUAUCCUC[Am]GU	4	1078		28	28	28
																					14	CUUCUAUCCUC[Am]GU	5	862		24	22	26
																					15	UUAUCCACUACCAGA	4	1168		34	32	34
																					15	UUAUCCACUACCAGA	5	934		24	24	24
																					15	UUAUCCACUACCAGA	6	778		20	18	20

## Sheet: SupplFig 17ab
Distribution of the MS1 and MS2 matching offsets for the E. coli 16S Q-TOF dataset
For MS1 offsets N=392
For MS2 offsets N=14658
							MS1 offsets	MS2 offsets
m/z	RT	length	charge	sequence	sequence_mods	Sp	MS1_ppm	MS2_ppm
439.032	4.657	4	-3	UUGG	-	0.001	-27	1.3
485.563	11.146	3	-2	CCG	-	0.844	1.2	2.2,-2.7,2.6,6.1,1.8,1.8,3.3,6.0,-2.8,5.2,8.3,-0.1,9.4,0.5,10.9,-10.1,7.6,-11.6,-4.9,12.2,13.4,24.9
485.563	10.769	3	-2	CCG	-	0.725	1.2	-2.4,-6.1,6.9,4.9,-0.2,26.1,26.1,5.4,22.3,-1.4,-16.1,-9.8,-7.6,4.4,10.6,-2.4,6.6,12.3,-12.1,22.7,10.0,-3.1
485.563	11.319	3	-2	CCG	-	0.716	1.2	0.3,-2.4,-2.4,13.8,2.2,-0.9,-5.8,-5.8,6.1,-3.0,-4.6,-5.9,-14.2,-8.0,12.4,10.5,2.9,5.7,10.7,-6.6,20.7
485.563	11.241	3	-2	CCG	-	0.669	1.2	1.9,-2.6,-4.9,4.3,-8.0,2.6,-11.2,-3.6,-3.6,-1.2,-11.5,4.6,-6.8,3.1,7.9,-9.6,-32.9,-9.9,-5.1,-12.3
485.563	10.741	3	-2	CCG	-	0.519	1.2	1.5,16.1,13.2,4.6,-2.4,-2.6,-2.6,3.3,0.6,2.8,-14.6,-3.3,-13.4,-6.5,-14.4,-11.6,12.8,-29.2,7.6,5.7,9.4,5.1,11.2,-32.5,-16.8,-34.4
485.563	10.667	3	-2	CCG	-	0.312	1.2	-0.5,0.5,3.9,-8.8,7.6,7.6,-8.2,2.1,2.6,21.5,-3.6,-0.3,-15.7,12.9,-2.5,-35.4,20.9,-20.2,22.4,44.0
486.055	16.428	3	-2	UCG	-	0.733	1.9	4.6,-0.8,-3.6,7.5,0.3,0.8,1.1,2.2,-0.4,1.9,-0.1,-12.5,11.1,5.0,-2.6,6.8,7.2,-4.5,22.6,8.2,6.0,-9.0,-6.6,-4.3
486.055	16.556	3	-2	UCG	-	0.718	1.9	2.7,0.3,2.6,1.1,-4.3,0.5,0.1,8.3,0.4,1.4,-3.6,6.9,7.1,-3.7,2.9,-2.7,-1.0,2.3,7.4,24.1,-4.3,29.5,-4.2
486.055	15.807	3	-2	CUG	-	0.715	1.9	-0.8,1.3,4.6,4.8,9.8,3.2,-0.7,-6.8,2.6,0.2,17.8,13.5,3.0,-11.2,7.4,-7.1,10.2,3.1,5.7,-22.0,-15.8
486.055	15.688	3	-2	CUG	-	0.629	1.9	8.6,5.7,-7.2,2.8,18.4,1.6,-7.3,-3.4,-1.4,-4.6,10.8,-15.2,27.3,-3.6,-1.6,-9.9,12.6,-7.9,-14.5,-40.8,-5.0
486.055	15.716	3	-2	CUG	-	0.561	1.9	-4.5,-6.6,-0.5,33.6,-6.0,-0.5,6.2,-0.8,-0.0,1.6,4.5,-7.0,-24.4,44.6,-4.6,6.2,8.0,32.5,11.7,-22.8,38.8,7.0,5.6
486.055	16.316	3	-2	CUG	-	0.538	1.9	7.1,0.4,0.9,6.6,4.1,-4.3,5.0,-2.1,6.5,9.3,-4.0,4.9,9.0,-9.0,20.5,4.7,0.1,-21.5,-14.1,15.6
486.055	17.099	3	-2	UCG	-	0.502	1.9	4.4,-2.5,-3.8,2.1,-2.0,-0.9,6.0,1.5,-3.9,-1.8,-9.5,32.8,27.6,30.5,12.0,11.3,0.6,19.6,15.8,-5.4,13.4,-18.5,2.4,-53.7,-20.4,-10.7,4.1
486.055	15.659	3	-2	CUG	-	0.355	1.9	-6.8,3.5,0.6,12.7,58.9,3.6,11.8,15.8,10.0,-4.8,15.8,18.9,-8.5,-1.1,-15.6,-19.7,18.3,-7.7,2.5
486.055	17.418	3	-2	UCG	-	0.325	1.9	3.7,-9.7,-7.0,-1.3,-10.8,-2.0,6.7,-22.4,-8.0,-15.0,-6.1,-23.3,8.6,-29.2,-41.0,28.5,-4.8,-8.5,-15.6
486.055	15.631	3	-2	CUG	-	0.269	1.9	11.7,4.9,12.7,18.6,15.9,9.4,11.4,-20.8,-1.8,-2.8,18.9,-32.5,9.3,-28.3,-10.9,-3.8,3.1,-32.7,52.4,-34.8,-48.3
486.055	17.323	3	-2	UCG	-	0.225	1.9	0.6,1.8,-7.5,-9.2,-5.7,-1.7,15.4,-6.5,-7.3,0.7,2.2,-12.4,20.9,-27.5,2.6,4.8,7.8,-31.1,34.9
486.065	10.712	3	-2	UCG	-	0.237	21	-6.2,13.9,-7.3,28.2,4.3,-4.6,9.4,-8.9,-28.8,51.6,15.0,17.5,12.7,30.5,3.3,-30.6,23.4,22.7,67.2,-51.0
486.548	22.185	3	-2	UUG	-	0.827	3.7	7.2,4.2,-1.2,-2.8,0.1,-6.5,7.9,5.4,-1.2,15.3,15.3,-2.1,-3.0,3.8,4.6,-3.1,38.1,18.3,6.1,31.0,-12.0,-25.1
486.548	21.693	3	-2	UUG	-	0.626	3.7	4.2,-0.3,-4.0,-5.9,-0.5,-5.8,4.0,2.0,-9.7,6.5,-4.5,-4.5,2.5,-6.0,1.2,-1.0,3.4,-0.8,-1.7,7.0
486.548	21.647	3	-2	UUG	-	0.525	3.7	7.9,-1.8,2.7,-9.2,9.6,-16.0,7.7,-0.5,8.8,-11.3,-4.0,-12.3,-12.3,-9.0,-3.6,8.5,-9.7,25.6
486.557	15.869	3	-2	UUG	-	0.572	22.3	-0.1,0.1,14.1,-4.2,-9.1,0.3,6.2,2.7,0.5,9.7,9.7,0.4,22.3,12.9,-0.0,-10.1,11.9,47.8
486.557	16.221	3	-2	UUG	-	0.532	22.3	7.0,1.6,24.9,8.3,3.7,-1.4,0.6,0.6,-0.9,5.4,-2.7,3.2,9.6,-5.3,17.0,32.8,43.9,3.3
486.557	16.876	3	-2	UUG	-	0.382	22.3	5.4,4.4,20.4,3.5,34.7,32.9,-1.9,-0.1,-11.1,41.9,5.9,18.0,18.0,2.9,24.7,34.2,28.4,22.0
497.563	22.63	3	-2	CAG	-	0.521	-10.8	2.2,-7.2,-7.4,0.7,0.1,-7.3,0.3,-12.8,9.2,-9.1,28.5,2.2,-13.8,20.8,-9.4,-3.4,-27.2,1.3,9.4,8.1,25.8,-38.8,9.5,22.9
497.569	24.08	3	-2	ACG	-	0.751	1.9	1.2,0.2,2.7,2.7,5.0,-6.0,4.5,-5.9,2.1,-1.2,-13.7,-4.0,1.1,-2.5,4.9,21.7,6.8,-2.2,-14.2,25.3,50.8,19.2,1.1
497.569	22.754	3	-2	CAG	-	0.657	1.9	0.3,3.4,0.1,1.6,1.2,-1.0,1.9,0.8,3.7,5.0,3.0,-4.4,-8.5,1.2,7.6,-37.2,-5.1,4.5,-0.6,-13.8,-2.1,5.9
497.569	24.527	3	-2	ACG	-	0.64	1.9	8.8,-3.1,-3.5,-7.0,-1.9,-3.5,-4.0,4.4,-4.6,-64.4,-0.1,23.7,-0.9,7.6,-5.9,-16.7,12.4,-17.3,44.4,5.6,-31.3
497.569	22.675	3	-2	CAG	-	0.626	1.9	1.4,1.9,1.6,0.8,-3.8,0.2,11.1,-4.7,1.4,-5.3,0.3,-12.8,-7.3,-3.6,-13.3,-9.8,0.6,-42.8,0.2,17.1,-26.1,-6.5,0.5,7.5
497.569	23.073	3	-2	CAG	-	0.623	1.9	-1.6,0.9,-0.2,-2.7,2.8,-2.1,-4.0,1.4,-7.3,-11.8,-1.4,-53.3,-3.4,4.2,3.8,-3.1,-15.6,0.7,-2.7,-16.8,-2.2,7.4
497.569	24.415	3	-2	ACG	-	0.513	1.9	4.8,-0.4,3.6,-0.7,-4.3,-4.0,13.9,9.2,-5.8,10.2,2.8,1.1,1.4,6.6,13.2,-27.1,0.2,-12.5,6.3,-13.3
497.569	24.672	3	-2	ACG	-	0.336	1.9	1.0,-0.4,2.8,10.3,3.0,-5.0,28.9,-14.1,-9.9,0.4,-18.4,4.1,-7.2,-9.8,-31.2,10.8,-19.6,40.8,0.7,-15.2,-21.5,6.0
497.569	23.235	3	-2	CAG	-	0.097	1.9	-1.2,-8.9,29.3,-9.4,24.7,-48.3,-16.8,-2.6,-5.3,-38.7,-23.4,64.1,-51.4,-20.4,-12.5,58.5,11.8,39.1,-18.0
498.061	27.097	3	-2	UAG	-	0.638	1.2	3.6,3.2,-1.3,3.5,1.3,-0.3,-0.5,0.6,-3.5,-1.5,2.4,1.0,-7.7,-5.6,7.3,3.1,7.2,-6.4,-29.3,9.4,16.9,-9.2,-5.7,-4.3
498.061	27.64	3	-2	AUG	-	0.619	1.2	2.9,-0.3,1.1,3.5,2.0,2.0,1.0,-5.0,1.5,-2.7,-48.0,1.7,-0.1,-6.1,-1.0,-7.7,6.0,-7.6,-3.4
498.061	27.864	3	-2	AUG	-	0.618	1.2	1.9,-0.5,0.7,-0.6,-2.1,-2.2,0.8,6.5,7.5,2.5,-4.2,0.3,-0.5,-47.5,-3.9,4.4,-1.6,-7.1,2.9,-1.3,3.5
498.061	27.528	3	-2	UAG	-	0.562	1.2	-0.0,0.1,-1.3,0.6,1.6,-2.9,0.3,1.3,-0.6,4.1,-0.3,-3.6,-0.2,-3.3,2.8,-57.6,5.2,3.0,-17.0,1.0,3.7,-5.7,4.3
498.061	27.035	3	-2	UAG	-	0.465	1.2	2.6,-8.6,-2.0,-0.4,-1.7,-4.3,2.3,1.5,7.3,-0.3,-3.6,2.4,12.4,-4.8,-16.6,1.4,-6.5,19.1,-14.0,-3.5,5.4,-8.8
498.061	28.216	3	-2	AUG	-	0.296	1.2	1.9,4.4,-10.7,8.0,9.0,-59.4,-7.3,-12.7,-20.9,0.2,0.2,27.8,51.3,-14.1,14.5,21.7,-32.6,-44.3,44.2,-24.1,62.6,9.2,-9.2,39.8,51.7
498.07	22.866	3	-2	UAG	-	0.317	19.2	0.1,17.6,0.3,-0.7,0.0,3.5,-1.5,-3.5,-2.0,-41.4,21.6,-3.6,-16.7,2.8,25.7,1.8
505.563	22.82	3	-2	CGG	-	0.089	-5.4	0.6,3.0,-3.1,-39.5,-15.0,-10.0,-10.0,7.2,24.4,17.5,20.3,-55.3,-7.8,57.7
505.563	24.225	3	-2	GCG	-	0.063	-5.4	-18.0,-18.0,-12.2,8.0,8.0,13.0,-63.2,-63.2,-19.0,-19.0,-8.1,-8.1,-12.6,-12.6,-26.8,10.3
509.575	33.01	3	-2	AAG	-	0.681	3.1	2.2,0.3,4.1,4.1,-4.6,-4.6,-0.8,1.5,0.8,-2.6,2.4,-0.5,2.0,5.1,2.8,-0.8,-1.7,3.7,-4.5,-2.8,19.8
509.575	32.691	3	-2	AAG	-	0.632	3.1	4.2,0.0,0.7,2.6,4.5,4.5,-2.2,-1.0,-4.3,-4.1,3.5,-1.3,7.8,-59.2,-2.7,1.5,-1.9,6.3,2.9,1.5
509.575	33.122	3	-2	AAG	-	0.608	3.1	2.9,0.2,2.0,2.9,0.7,0.7,1.6,0.4,0.9,5.0,4.4,4.8,1.4,7.2,21.8,10.0,6.9,-1.0,1.2,-2.8
509.575	33.458	3	-2	AAG	-	0.598	3.1	1.4,1.3,-0.0,2.7,-4.9,-4.9,-3.7,1.7,7.2,-2.0,-3.8,-2.4,57.7,-3.4,-4.3,3.9,5.9,-1.8,16.7
509.575	33.57	3	-2	AAG	-	0.556	3.1	4.8,-0.6,-0.8,3.9,-0.3,9.8,9.8,-5.8,0.8,7.1,15.7,27.0,-11.4,-17.1,7.7,6.5,-21.2,-13.8,-12.3,-39.4,-5.7
509.575	33.748	3	-2	AAG	-	0.235	3.1	-3.8,-4.0,27.4,-8.9,-4.6,-33.1,-19.3,-19.3,28.7,-11.0,62.6,-0.5,17.1,-2.3,37.5,56.5,39.2,-31.9
525.562	33.172	3	-2	GGG	-	0.09	-12.7	16.9,17.9,-7.3,-7.3,18.4,-12.6,-12.6,-12.6,-12.6,-33.0,-21.9,-21.9,-47.7,-3.8,-45.7,-38.3,-38.3,-13.8,-13.8,32.1
525.562	32.932	3	-2	GGG	-	0.089	-12.7	10.7,-7.2,-7.2,-7.2,-7.2,7.7,-10.4,-5.2,-5.2,-46.6,-46.4,-46.4,-57.1,-57.1,-4.6,-4.6,-12.4
525.562	33.043	3	-2	GGG	-	0.068	-12.7	-0.2,-0.2,-0.2,-0.2,5.6,2.6,8.6,8.6,11.1,-10.9,-9.5,-9.5,11.9,11.9
535.392	30.856	5	-3	ACUUG	-	0.124	-2.6	-2.8,-13.6,-2.1,-12.3,12.2,-22.1,18.8,0.9,-26.4,50.2,10.9,7.2,-33.5,18.2,-4.6,-25.1,-43.4,-10.6,-6.1,-38.9,20.8,9.3,2.9,3.7,50.8,55.5,-47.2,54.4,-51.3,46.2
543.398	35.89	5	-3	AUUAG	-	0.513	2.6	-2.5,-7.6,-10.5,6.2,-20.8,-20.8,15.5,42.9,-24.8,-20.4,-19.1,0.9,64.1,-24.4,48.0,-39.0,-14.7,-25.9,18.0,-20.3,-44.6,23.9,5.0,-3.9,8.1,-18.8,-30.4,-9.0,19.7,4.2,-15.2,-24.3,-47.0,-33.4,-14.7,-17.2,-45.2,-24.4,12.1
543.398	35.969	5	-3	AUUAG	-	0.398	2.6	1.2,1.5,-21.3,-7.0,-3.7,49.5,-18.2,9.7,-8.7,12.6,-13.9,-15.8,-38.6,-5.3,7.4,-9.5,-29.2,-20.0,5.4,-43.9,4.8,-18.4,-3.0,-3.0,-61.4,51.1,-7.5,-11.7,2.1,-14.3,-57.9,-19.0,18.8,34.0,-8.2,5.3,12.1,-31.1,-62.1,-15.8,-20.5
629.071	24.689	6	-3	CCUUCG	-	0.647	2.9	-2.6,-5.5,8.0,-15.5,1.3,-6.3,28.2,-12.3,-7.0,3.8,6.0,-19.3,-0.6,-18.7,3.4,3.4,-0.4,18.2,-5.6,-17.5,-42.1,1.6,-23.3,22.3,31.5,-9.6,1.0,17.9,-22.4,-8.6,15.7,17.0,39.9,-11.0,-12.1,-16.9,-8.6,-17.0,12.0,49.8,-29.1,-10.3,-25.3,-21.3,-19.8
629.071	30.52	6	-3	UUCCCG	-	0.025	2.9	-1.1,45.9,15.7,-35.5,0.4,29.7,-16.8,-30.7,-5.8,3.5,-15.8,-43.0,-13.9,-13.9,5.8,23.7,38.8,19.0,-37.3,51.4
637.073	28.825	6	-3	CAUCUG	-	0.713	-0.1	-2.8,-2.9,-24.1,0.3,25.5,2.2,4.0,0.0,-7.7,-6.9,6.6,-5.6,-1.9,-10.7,-5.3,-22.2,28.3,-3.8,21.9,-12.3,44.9,-12.0,-17.5,4.7,-13.2,9.3,24.2,-19.5,-4.7,-20.8,-17.5,11.4,-49.8,-25.9,26.5,-29.6,-9.5,-32.3,-18.1,67.7,-54.9,23.3,-33.7,65.3,12.8,-19.6,-16.2,67.0,-29.5,-22.2,-11.1,-4.5,30.7,-41.5,-17.6
638.083	18.549	4	-2	CCCG	-	0.649	-0.2	-7.9,10.4,-2.0,-2.0,11.0,25.3,-9.6,16.0,3.9,-5.2,-13.0,15.5,4.1,21.7,-6.8,-26.5,-15.2,-14.1,-8.8,1.7,-14.6,20.9,-7.7,-12.3,12.7,-4.0,17.2,24.1,32.8,-54.3,47.1,46.2,-8.8,3.3
638.083	18.475	4	-2	CCCG	-	0.449	-0.2	4.3,-11.9,19.1,-5.0,-5.0,-1.5,6.1,-7.1,-17.5,6.5,9.6,-14.0,-46.4,8.1,25.7,3.4,-9.1,8.2,10.5,3.8,8.5,3.4,-12.9,-25.0,-26.4,-4.7,-17.5,-3.0,9.5,3.4
638.083	18.854	4	-2	CCCG	-	0.429	-0.2	1.4,11.3,-5.6,-6.9,-11.8,-25.1,-25.1,-1.1,-16.9,-0.3,-3.2,26.0,-22.7,-19.1,10.9,-6.1,22.1,-18.1,34.8,14.4,2.8,5.1,22.4,-23.7,38.5,-6.3,-13.2,14.8,1.1
638.083	18.882	4	-2	CCCG	-	0.395	-0.2	-4.0,-1.4,13.8,13.8,6.9,7.5,17.7,3.7,-7.9,-33.0,3.6,14.2,-18.1,7.8,-21.0,41.1,43.5,23.7,45.2,-7.9,2.2,21.3,-13.1,20.2,67.9,-22.5,-4.7,-27.6,60.6,-29.4,-18.1,7.4
638.083	18.503	4	-2	CCCG	-	0.392	-0.2	-6.4,8.6,8.6,-13.9,13.8,-10.0,-18.5,0.4,14.5,-3.4,3.8,-30.6,-13.9,-16.4,13.3,-26.7,-14.6,17.3,5.9,36.2,8.6,-22.5,2.5,4.2,5.2,-16.9,43.2,68.0,-22.0,8.3
638.083	18.164	4	-2	CCCG	-	0.306	-0.2	3.9,-0.7,-15.2,-22.6,-22.6,-2.9,-24.1,3.2,11.1,0.6,40.4,-2.8,39.2,-7.4,-23.1,-21.8,-15.4,-9.6,21.9,5.7,33.4,-52.4,6.4,31.7,36.9,9.6,5.9,-39.4,-33.7
638.083	18.911	4	-2	CCCG	-	0.244	-0.2	-6.3,-11.1,-6.9,21.9,21.9,-1.4,-1.5,-0.1,1.8,-1.0,-22.5,11.5,-21.0,4.6,-8.6,13.2,20.8,-6.7,-19.9,37.7,-0.8,27.6,1.1,-62.5,28.3,-20.6
638.083	18.136	4	-2	CCCG	-	0.197	-0.2	-27.1,-3.6,-4.4,-34.1,32.8,-8.3,-30.9,-11.2,-1.6,-1.6,-13.7,44.3,-2.7,13.3,-30.0,-28.1,-20.8,49.2,18.0,-51.3,29.0,-57.1,-8.0,-33.3
638.083	18.091	4	-2	CCCG	-	0.159	-0.2	3.2,-21.8,0.0,34.5,1.6,-17.3,-31.7,4.5,4.5,-11.6,-30.1,-10.4,-18.2,-27.2,-15.1,-18.9,-20.3,-10.5,37.7,-48.0,1.7,-40.4,-10.6
638.576	21.078	4	-2	UCCG	-	1.2	0.9	-3.6,0.2,3.6,3.5,2.2,4.7,2.3,1.8,4.3,1.7,1.5,-0.0,-4.0,0.7,23.6,-6.6,-5.5,5.6,1.8,-2.9,-1.0,6.7,15.9,-3.0,7.4,4.4,5.6,13.7,14.1,4.5,12.9,-0.5,3.5,6.3,-5.1,10.4,35.6,-46.2
638.576	21.19	4	-2	UCCG	-	1.051	0.9	-2.1,2.5,4.0,0.8,11.1,4.5,-0.1,1.2,0.4,0.2,8.6,-1.6,-5.8,-1.0,6.6,0.6,-1.8,4.7,7.5,-10.2,9.6,22.5,0.0,3.7,-13.8,8.4,5.6,3.1,0.6,10.8,16.2,11.8,9.6,-2.1,-25.5,-7.7,-1.4,7.5,-14.3,-34.7,-20.3,4.2
638.576	20.966	4	-2	CUCG	-	0.988	0.9	3.6,1.3,6.5,-0.1,5.1,-4.2,5.1,1.3,11.2,7.3,-0.3,-6.8,3.1,4.1,10.2,-4.2,9.8,-1.4,-2.7,-7.8,6.9,12.5,2.0,19.6,2.4,14.9,9.0,4.5,2.8,13.8,4.4,-21.0,-11.8,27.8,-0.5,6.8,6.2,64.3,-5.7,9.6,1.0
638.576	20.552	4	-2	CCUG	-	0.976	0.9	-0.2,-10.8,7.8,3.2,5.4,9.2,5.0,1.3,3.5,-0.4,-0.4,6.1,3.5,-5.4,2.6,-0.2,7.7,19.6,8.6,6.2,18.7,-5.0,-4.6,-10.8,-13.7,-1.2,1.3,7.8,-3.3,6.0,22.4,-26.4,44.6,16.7,-2.6,49.4,16.9,41.9
638.576	20.523	4	-2	CCUG	-	0.732	0.9	-4.1,-3.7,-2.8,7.2,-9.0,-16.6,2.3,7.2,-8.1,-8.1,8.2,7.0,-0.5,0.4,4.8,-0.7,4.8,-20.0,4.8,23.2,-9.5,4.0,6.4,2.8,-0.3,-11.3,-5.8,-21.0,11.1,-21.6,-3.6,8.0,-38.0,-6.4
638.576	20.478	4	-2	CCUG	-	0.54	0.9	6.3,-12.4,-2.8,5.9,-3.3,0.3,0.7,0.7,-7.7,9.9,4.1,14.3,-17.7,2.5,13.9,4.0,3.1,10.8,-5.8,9.3,15.6,-16.3,-4.7,15.3,-11.7,-55.2,-1.4,-10.1,-1.9,-19.9,66.0,-22.1,-0.1,16.9,-8.5,31.3,38.2,49.0
638.576	23.347	4	-2	CUCG	-	0.328	0.9	3.1,-13.8,5.0,-4.5,19.9,13.0,-24.6,-4.5,19.5,5.4,23.5,33.6,-20.9,10.6,-2.8,-27.3,-16.8,16.6,-14.7,15.0,-1.7,57.9,-18.9,-16.6,48.5,25.9
639.067	24.751	4	-2	CUUG	-	1.146	0.1	1.8,-2.8,-0.7,2.1,-0.3,13.9,-11.1,-1.4,3.5,5.9,-0.1,2.9,-8.3,0.2,-0.3,-0.4,4.9,0.2,-1.2,-15.3,2.7,11.5,4.8,-4.7,12.7,-6.7,4.4,4.2,-5.9,2.3,-2.3,5.3,-3.2,6.2,15.4,9.0,-4.4,-0.4,12.3,-3.1
639.067	24.863	4	-2	CUUG	-	1.069	0.1	2.0,-3.9,-0.4,2.2,-3.6,-2.9,-2.7,2.6,-12.3,4.8,1.9,-14.3,-0.9,-3.5,-3.7,3.4,-9.4,9.4,17.2,-10.2,3.4,17.4,7.7,-11.1,2.9,-15.5,-4.5,4.2,12.7,-0.7,-1.0,7.2,-2.9,-7.6,22.6,-10.1,-52.1,-6.0
639.067	22.709	4	-2	UCUG	-	1.031	0.1	3.8,2.9,-1.6,0.8,-4.2,-1.6,7.8,0.5,-2.0,-4.2,-7.6,-8.3,3.0,-5.5,-4.0,8.8,5.3,5.3,1.5,10.8,-3.8,-15.7,1.7,-0.3,-19.6,6.9,-11.3,-14.4,5.1,-1.4,3.7,-23.9,9.3,23.0,-15.1,-29.3,12.2
639.067	24.611	4	-2	CUUG	-	0.975	0.1	5.4,6.0,-1.7,-6.2,3.3,2.0,-6.6,3.7,3.0,6.7,-4.7,-13.9,-17.9,-2.2,2.3,8.7,-17.5,-11.9,9.1,8.6,3.6,-26.4,1.8,-7.3,-13.2,-10.5,-20.4,22.4,-14.5,-3.1,16.6,1.7,2.1,-8.4,8.7,17.3,-13.0,-4.5
639.067	23.089	4	-2	UCUG	-	0.907	0.1	7.3,-0.9,-3.0,-3.1,6.2,-2.5,-5.8,-5.3,3.8,0.0,1.8,12.0,16.9,-17.3,5.4,9.5,2.7,-4.8,6.6,-3.7,1.2,-20.5,-6.2,20.0,4.9,-11.7,9.8,8.7,18.3,7.3,8.4,15.9,-21.2,4.5,-29.5,48.4
639.067	23.475	4	-2	UCUG	-	0.369	0.1	8.9,13.7,-11.2,-2.5,-6.5,-10.7,-4.5,2.4,19.7,-6.9,3.3,-8.3,8.5,-10.1,-20.0,-37.7,5.0,46.5,-12.3,16.0,63.0,-19.6,16.1,-55.8,14.4,-0.1,-11.4,-39.7,6.3,-36.4,-27.9,-49.4,-23.8,-29.8,12.9
639.067	23.554	4	-2	UCUG	-	0.24	0.1	-12.8,22.4,-13.1,13.9,8.7,-25.9,1.5,1.9,4.1,-18.9,-8.5,23.3,-9.7,-5.8,-36.9,-13.2,41.2,-10.7,18.5,17.8,15.0,35.9,23.6,-42.9,2.1,-3.6,-16.3,-26.4,44.1,-15.4
639.067	25.232	4	-2	CUUG	-	0.165	0.1	22.2,-45.2,-14.5,27.5,2.3,22.4,-42.0,-13.3,-51.2,-32.9,-18.5,42.7,3.8,-10.8,10.3,38.9,26.2,14.7,23.4,-36.7,-25.2,-8.9,-44.1,-17.9
639.076	20.742	4	-2	UCUG	-	1.078	13.9	8.1,-2.5,3.0,15.7,4.8,8.0,0.4,1.9,-2.6,3.2,3.2,7.4,0.9,-5.8,2.7,-3.2,30.2,13.1,-0.3,-6.4,-6.2,21.8,-4.7,26.2,20.1,-6.4,15.1,1.5,-8.7,16.4,25.2,2.5,41.1,8.2,5.6
639.076	20.854	4	-2	UCUG	-	0.913	13.9	-1.5,4.4,8.1,-1.9,4.0,14.5,1.7,-2.5,7.6,27.4,6.0,0.7,2.9,4.7,17.8,2.4,9.2,16.8,18.6,-7.3,10.0,2.8,14.8,-1.3,12.7,1.3,13.0,-8.4,20.1,13.9,5.8,31.5,25.2,12.5,-0.8,0.9
639.56	26.633	4	-2	UUUG	-	1.398	0.6	-0.7,-2.0,-2.0,49.2,2.7,2.6,-0.7,-2.3,-2.1,-0.7,-3.8,-0.6,-1.0,1.9,6.2,3.8,0.7,10.3,5.9,4.1,0.5,2.5,3.3,2.6,-1.7,10.7,-4.4,-4.7,2.1,2.6,-7.0,-6.4,1.0,-7.3,-7.2,9.0,7.8,3.9,1.8
639.56	26.588	4	-2	UUUG	-	1.312	0.6	2.5,48.0,1.4,-1.2,-0.4,-0.4,2.7,0.4,-0.5,3.8,0.0,-4.0,6.5,-2.6,-5.9,2.9,2.1,1.3,5.2,3.9,-9.1,-8.4,-13.3,0.8,4.8,4.5,5.4,-6.7,-4.6,0.1,-2.8,-2.5,-20.5,31.5,3.9,8.3,12.6,-2.6
639.567	24.656	4	-2	UUUG	-	0.828	11.7	40.3,-6.2,20.7,4.3,4.3,2.2,4.5,-9.4,0.1,3.8,-1.9,-2.4,5.5,14.2,16.2,9.3,-10.8,-0.8,14.7,-0.8,13.7,-10.3,1.6,-1.2,11.7,3.6,6.0,10.4,-19.2,11.4,6.7,8.3,32.6,-6.0,5.4,9.8
645.079	35.538	6	-3	AUCAUG	-	0.151	2.5	-9.0,-19.6,12.9,10.2,41.1,-12.8,-25.8,-8.5,3.4,-4.4,5.9,-27.7,-15.4,-25.5,-20.2,-9.0,-40.1,28.7,17.8,-62.3,-9.5,-2.6,16.9,-47.2,-21.6,2.6,4.8,-54.2,-12.4,-18.9,-14.3,-64.0
650.088	23.297	4	-2	CCAG	-	1.176	-0.7	-2.6,0.7,4.9,4.5,-0.2,10.7,10.7,-0.0,-3.8,-7.4,1.7,8.1,6.4,-10.6,-3.2,-3.6,-0.7,-2.1,2.8,6.0,-43.8,-2.0,-3.5,1.5,-1.9,-1.4,-7.1,3.0,-4.4,-5.9,2.3,-2.4,3.1,-14.2,1.2,9.4,1.1,3.5,7.8
650.088	23.201	4	-2	CCAG	-	1.05	-0.7	0.0,-2.7,6.5,4.3,4.3,0.1,-2.7,-1.7,12.2,-1.0,-10.6,2.0,-9.7,-5.1,3.7,8.9,7.1,2.1,4.4,-0.7,-0.1,4.3,-4.1,-7.4,-52.4,-5.3,10.2,10.5,-6.0,-5.6,-2.7,7.9,0.3,12.6,7.9,-5.9,-1.6
650.088	23.123	4	-2	CCAG	-	0.837	-0.7	1.0,-1.1,0.9,4.3,-2.9,-2.9,1.3,-6.3,-1.3,-5.3,3.9,3.8,-0.9,11.0,-0.2,-12.6,-11.6,-13.0,-7.3,-4.5,3.5,-9.2,-7.5,-8.3,10.4,0.8,2.4,-6.5,14.2,-9.5,-0.2,-46.8,15.6,-5.1,-10.5,21.0
650.088	26.14	4	-2	CACG	-	0.79	-0.7	-0.9,1.3,-4.3,-9.5,-3.6,-10.9,1.9,-3.4,-7.4,-4.2,-17.6,-3.2,15.9,-4.9,-1.0,1.9,6.6,-19.5,-11.4,12.4,-3.5,1.1,-2.7,11.3,-11.7,-15.0,-11.2,49.6,3.4,-26.4,-9.5,18.2,22.9,-54.1,1.4
650.088	26.331	4	-2	CACG	-	0.579	-0.7	2.3,-3.1,0.1,-2.5,-1.6,-3.3,-5.5,2.8,11.2,-1.1,0.0,-2.8,10.1,-1.9,-11.7,6.0,3.3,-8.2,-0.2,-1.0,66.5,-13.6,-8.3,16.1,-5.7,-13.6,11.3,-7.7
650.569	26.716	4	-2	UACG	-	0.145	-17.8	-7.2,8.2,-8.8,19.3,28.0,-46.8,-24.4,-44.4,-7.9,4.7,-5.6,6.8,-23.6,-19.1,-63.3,21.6,34.8,-27.3,-67.6,-36.7,-44.3,3.8,5.7,-17.0,-53.7,-38.9,26.1
650.581	26.521	4	-2	UCAG	-	1.044	0.2	7.8,7.5,-3.4,6.4,0.6,6.5,-16.5,-0.4,5.0,-1.6,6.2,1.7,8.0,20.4,-7.0,6.3,-17.4,11.7,-10.5,-3.1,5.1,-4.1,3.9,28.4,-0.5,17.9,-8.8,10.1,14.5,14.9,7.2,29.8,45.3,-3.0,-19.1,6.5,-15.8,7.9,24.5,0.2
650.581	26.426	4	-2	CUAG	-	0.972	0.2	3.3,2.1,0.1,-3.9,0.3,-1.7,5.4,-5.0,1.3,-4.3,-3.7,-6.2,-6.6,-4.4,7.8,9.4,-8.8,-4.7,-59.1,25.0,-7.6,3.3,17.7,-8.3,-0.6,-4.0,-6.3,12.0,6.5,2.3,-0.6,19.9,-9.5,19.8,17.3,21.2,-5.7
650.581	27.338	4	-2	CAUG	-	0.891	0.2	-4.4,-7.2,-3.6,2.0,0.6,-0.4,-10.1,-3.3,-7.0,27.1,0.3,-12.3,-0.3,-9.9,4.7,0.9,6.4,-3.0,-7.7,-16.8,11.5,-8.9,-17.9,-7.0,-2.6,-15.3,8.5,-10.9,-66.0,12.1,-4.3,-2.6,-8.0,37.7,25.1,-1.5
650.581	27.897	4	-2	CUAG	-	0.847	0.2	-2.2,-0.8,1.9,4.4,3.4,1.9,-4.9,6.4,-0.5,8.9,9.7,16.0,4.6,-3.3,-7.0,6.5,-4.2,-3.3,-9.9,-9.5,-0.5,5.5,6.7,0.8,-11.0,-1.3,12.4,-5.6,7.6,-8.1,-8.5,-0.4,2.3,-42.8,-16.8,-15.6,0.3,4.0,14.0,-2.2,-6.2
650.581	29.782	4	-2	UACG	-	0.772	0.2	-3.8,-2.9,4.6,6.8,2.9,5.6,3.2,-5.4,-1.9,7.5,-4.7,7.3,6.4,12.4,-12.4,-7.3,2.1,5.0,-6.6,1.6,-3.8,-11.9,22.1,-6.7,13.2,11.9,32.5,6.0,-4.8,13.0,-26.8,16.7,-42.0,-46.8,2.1,-12.1,-31.8,23.4
650.581	29.894	4	-2	UACG	-	0.702	0.2	-2.4,-5.7,1.5,0.9,-7.1,-3.2,-6.8,15.1,6.2,-5.8,0.2,-10.1,-14.5,0.7,-13.8,0.8,9.4,-11.4,-3.3,-0.8,2.0,-5.8,1.6,-9.2,2.9,3.2,25.3,-7.7,4.9,-10.0,-55.0,-11.4,-20.9,27.7,-32.8,-3.9,-15.3,9.2,-10.5,-9.8,33.9
650.581	29.737	4	-2	UACG	-	0.577	0.2	-0.5,5.4,-3.3,-5.2,7.8,-1.6,-0.0,7.9,-3.0,-7.4,-3.0,10.9,3.8,-7.5,-7.4,0.2,-2.3,6.1,5.3,-13.4,-15.3,-9.2,-6.3,7.0,-12.6,-14.9,9.8,-15.8,21.6,22.9,-28.7,6.0,4.0
650.589	23.442	4	-2	CUAG	-	0.525	13.2	-0.9,0.3,9.4,-3.0,-2.5,8.0,4.1,7.7,-7.7,6.0,9.4,11.7,33.5,2.9,20.6,-11.6,-4.2,-63.9,18.0,13.1,6.7,56.8,18.8,-31.2,27.1,19.7,6.3,22.1,-10.9,29.1,15.1,-4.9,-0.4,-14.4,-62.6
651.073	30.325	4	-2	UAUG	-	1.025	1.2	-2.5,-2.2,-2.8,1.7,-4.8,-6.6,3.0,4.4,-3.5,1.8,4.2,4.7,5.5,4.8,2.7,12.0,-9.8,-16.5,-12.0,37.3,-42.8,-28.2,-5.8,16.3,-12.4,-30.9,-16.7,1.4,-6.6,-10.0,8.0,28.0,4.0,-23.5,-17.1
651.073	30.23	4	-2	UAUG	-	1.007	1.2	1.4,-2.0,-5.6,-0.4,7.6,-1.8,5.0,2.9,4.1,1.9,11.9,2.3,3.9,9.3,12.0,2.7,-1.4,-14.0,10.9,-9.7,-10.1,5.8,-1.0,-9.3,-10.5,-8.5,-10.6,-10.9,28.5,-51.5,-5.8,2.8,45.7,-10.8,-3.6,-16.5,28.4,10.7
651.073	31.125	4	-2	AUUG	-	0.996	1.2	-1.5,-1.2,-2.2,0.1,-0.3,6.3,-3.1,-1.5,4.0,-0.8,3.9,10.0,-2.3,6.9,-7.7,-4.9,1.4,5.8,12.3,4.4,-4.7,1.6,-3.2,21.1,9.0,9.7,2.4,-2.9,-0.3,34.5,-45.6,-6.6,34.6,-1.3,-6.3,2.5,6.6
651.073	30.118	4	-2	UAUG	-	0.935	1.2	1.8,3.7,-2.7,10.4,4.4,-1.0,-6.8,1.6,3.3,-1.0,-5.8,-2.9,-14.3,-2.2,-5.5,-8.3,0.5,8.0,-10.1,-4.7,-28.9,-4.4,-17.8,-2.4,-12.7,-22.2,14.7,-22.4,-18.1,3.0,17.0,-9.6,-17.1,16.9,-14.4,3.8,-57.3,1.2
651.073	31.22	4	-2	AUUG	-	0.856	1.2	3.7,12.3,0.8,2.2,-2.6,-2.7,2.1,-1.1,-8.3,-0.2,-1.3,3.5,-2.6,-4.8,4.3,-3.7,7.4,7.8,-5.6,4.8,33.5,-46.6,-2.2,-4.6,-5.3,-7.8,-9.1,30.9,9.2,-9.5,4.7,8.8,45.4,1.8,-7.5,11.2,-3.9,5.2,-28.7,65.2
651.073	30.901	4	-2	AUUG	-	0.42	1.2	-5.7,-10.0,31.8,-0.0,9.7,4.9,-18.0,-69.6,4.4,-5.8,4.6,-1.5,-27.1,-15.2,-2.6,2.2,43.2,-36.8,-2.6,-3.6,4.6,1.4,12.3,28.5,-4.7,32.4,6.3,-34.4,-22.6,-7.1,36.1,-12.6,-34.1
651.082	27.433	4	-2	UAUG	-	0.835	13.8	-2.6,-3.0,11.8,-4.4,-2.4,13.6,5.3,12.6,-3.1,5.0,1.5,-4.6,-0.5,-4.1,-6.1,20.5,-11.1,-0.3,20.8,-5.2,10.8,27.5,-8.6,-8.3,16.8,28.4,-54.3,-0.8,36.8,-43.3
651.082	27.561	4	-2	UAUG	-	0.618	13.8	0.9,3.1,13.4,15.7,-2.4,2.0,-0.6,-0.6,24.9,6.2,9.6,0.8,0.6,-1.2,27.2,34.8,18.7,-1.8,3.1,0.8,6.9,25.9,23.7,23.3,-2.3,8.9,13.7,3.5,-56.2,8.1,-14.3,3.6
651.082	27.768	4	-2	UAUG	-	0.513	13.8	-1.3,4.5,3.7,14.4,8.5,-3.4,5.0,-15.2,29.3,5.9,12.6,-0.4,12.9,61.7,-6.9,19.6,-16.6,9.0,9.3,5.6,4.3,30.8,-49.2,5.2,15.6,10.9,10.2,18.4,-47.0,-2.8,3.4
652.098	26.985	4	-2	sCCG	[mCm]CCG	0.833	-0.9	-0.7,-2.2,1.1,-4.9,-5.5,-0.8,-3.2,-1.3,-7.0,-3.6,5.4,-4.3,16.3,26.5,10.2,4.1,-5.7,-6.8,-2.1,-16.8,-15.6,-4.7,11.2,12.5,-16.7,3.7,-27.4,-4.9,24.6,19.7,-18.2
652.098	26.873	4	-2	sCCG	[mCm]CCG	0.809	-0.9	-1.5,2.8,-6.9,-1.0,7.2,-3.1,-1.8,-9.3,1.6,-2.8,7.4,-11.6,11.6,19.3,-18.3,22.6,-1.0,-5.7,18.4,7.5,19.8,7.1,-14.1,-5.8,-35.7,27.1,4.5,8.6,39.4,-9.4,-19.1,5.2,12.8,-36.7
652.098	26.812	4	-2	sCCG	[mCm]CCG	0.692	-0.9	-4.0,-0.3,7.6,14.6,-17.8,-7.4,3.9,8.8,-4.0,-1.7,12.7,4.5,4.0,14.1,-2.1,-1.9,-6.1,17.5,3.4,-17.6,-3.4,-7.7,19.0,-5.1,27.8,-5.9,-17.4,-4.6,8.5,-9.0,42.1,20.7,-20.6,-6.8,19.5,-12.6
652.413	31.606	6	-3	CACAAG	-	0.153	-17.7	-20.5,-9.4,32.9,-10.8,-25.8,-7.0,45.2,-8.5,-2.1,-5.5,-5.5,2.8,10.3,17.6,8.2,8.1,-33.2,17.4,0.8,-12.9,-38.7,-6.5,39.2,0.5,-5.6,-6.3,0.5,-17.1,-35.9,-17.3,-20.5,-67.4,-65.5,2.1
652.752	39.102	6	-3	AAUACG	-	0.281	-0.9	14.9,14.2,-8.0,-3.5,-1.1,-4.1,-4.1,6.9,-1.4,-0.0,-15.5,18.2,12.5,-6.4,-8.2,-24.1,1.7,-32.4,-38.0,27.9,-50.9,-15.8,-11.2,-16.2,-40.3,33.5,0.2,-13.1,-5.7,-27.6,-32.5,-1.8,-8.4,-52.4,-25.9,31.7,-4.9,-5.8,2.1,6.4
653.091	37.054	6	-3	AAAUUG	-	0.131	14.8	7.1,-3.8,1.9,1.9,-1.5,-16.9,-7.5,-3.3,-14.5,23.9,8.2,-2.5,-6.1,-4.6,1.7,6.3,28.0,-2.6,22.4,19.6,9.5,43.8,31.6,-3.1,11.4,16.7,19.8,68.0
659.077	26.795	4	-2	UUGG	-	0.009	10.8	10.5,49.9,50.5,30.2,-16.4,5.9,-65.9,-22.7,-1.9,16.0
659.077	26.857	4	-2	UUGG	-	0.005	10.8	6.9,62.8,21.1,24.2,14.1,1.9,36.3,5.7
659.077	26.969	4	-2	UUGG	-	0.001	10.8	7.5,48.1,18.8,4.5,25.2,-55.8
662.094	29.654	4	-2	CAAG	-	1.137	-0.3	2.0,0.1,1.7,-2.5,-2.5,1.1,-1.7,5.0,-3.7,-4.7,-9.3,9.7,-1.6,9.1,3.9,8.9,-1.3,-6.7,-6.7,-4.9,4.9,30.8,-11.5,-0.9,-2.1,4.9,10.9,0.1,0.6,-7.4,19.0,5.7,-17.5,-4.0,3.0,27.7,-6.5
662.094	29.799	4	-2	ACAG	-	0.964	-0.3	1.8,-3.6,-7.0,-3.5,-5.0,3.6,1.5,4.3,4.3,-1.1,5.6,-0.2,-1.1,-23.6,-13.5,2.2,-3.9,20.0,-1.4,-5.3,-8.2,-15.3,-7.7,-53.2,9.6,23.8,8.1,-6.3,-21.3,12.6,10.1,-32.7,33.1,21.9,-3.0,8.8
662.094	29.877	4	-2	ACAG	-	0.925	-0.3	-2.0,0.8,-5.1,5.1,-0.6,-2.8,1.4,-9.7,0.6,-7.3,13.1,-8.2,-11.0,-0.9,1.4,-1.9,-5.2,5.5,-15.2,11.8,-8.8,-7.0,4.9,0.6,-3.0,0.5,-1.1,11.0,-10.8,13.2,-14.1,-0.8,-19.2
662.094	35.074	4	-2	AACG	-	0.922	-0.3	4.9,4.0,3.2,0.5,0.5,1.1,7.7,-7.9,4.0,5.2,-1.4,-1.1,10.2,-1.4,13.4,-5.2,1.7,1.8,-10.4,-1.0,-0.7,5.4,-6.5,-10.3,4.6,51.1,9.2,-11.0,4.4,23.7,-7.7,-19.6,8.7,14.3,4.6
662.094	35.169	4	-2	AACG	-	0.605	-0.3	0.4,3.8,-2.6,-0.0,-2.4,-2.4,1.5,-9.6,-14.6,10.6,-6.6,3.7,5.6,-19.9,-2.7,7.0,-12.3,6.8,1.7,-9.8,-1.8,7.3,-0.6,1.7,16.4,16.0,6.5,17.5,-17.1,-30.5,-30.7,-5.4,-20.5,4.0,21.2,6.7,10.2,-22.7,10.7
662.094	35.331	4	-2	AACG	-	0.097	-0.3	-10.6,7.4,-13.8,13.9,13.9,1.8,-8.6,-10.5,-13.6,-53.8,-68.6,13.3,-30.8,0.7,-41.2,15.0,16.9,-33.4,-52.4,15.7,21.8,-11.6,23.9
662.592	34.531	4	-2	AAUG	-	1.02	8.8	-3.2,-5.3,4.5,-11.9,-11.9,2.9,-0.9,13.9,2.7,4.3,2.3,-2.8,-10.6,8.5,-5.5,1.6,-6.9,8.9,19.9,-11.5,-14.6,-5.4,8.3,-9.8,4.0,5.0,6.6,-12.4,11.5,-11.2,6.2,-8.4,21.2,0.9,32.2,18.1
662.592	34.576	4	-2	AAUG	-	0.847	8.8	6.0,3.7,2.9,2.5,2.5,3.1,0.5,0.7,-7.2,12.8,6.1,4.7,-2.0,4.5,-8.5,-8.7,1.8,22.1,11.0,15.5,2.7,0.1,4.4,2.2,-53.6,22.7,-5.7,-10.6,9.2,9.1,-7.0,7.2,-42.0,17.9,8.9,13.3,15.2,8.1,21.4
662.592	34.688	4	-2	AAUG	-	0.663	8.8	2.6,1.6,1.6,-0.9,-0.9,-0.3,1.5,-3.7,-4.5,-4.1,-3.3,5.1,7.9,-2.4,31.1,-8.2,2.2,0.1,-12.7,11.8,12.5,7.6,-0.9,-3.5,6.0,7.3,-4.0,17.4,-8.1,-0.8
663.435	57.829	6	-3	rrCCUG	[mmA][mmA]CCUG	1.615	-2.5	0.7,-1.3,-2.3,-2.0,-0.3,-6.8,-3.9,5.0,2.1,2.2,0.1,0.1,-9.6,-5.6,5.8,2.5,4.5,-8.2,-0.9,-19.6,2.0,6.5,-5.9,1.8,-9.9,12.1,-9.5,0.2,13.6,3.4,-5.0,-12.0,-6.5,-3.5,2.6,-8.9,7.4,22.4,-8.0,-0.9,8.8,-9.8,-8.4,-7.1,-4.6,-3.1,8.2,2.6,-13.6,5.2,-7.5,-15.9,-10.0,-10.6,-26.0,-34.3,-7.2,-18.7,10.2,6.6,-3.9,-54.8,-30.7,-6.4
663.435	57.969	6	-3	rrCCUG	[mmA][mmA]CCUG	0.767	-2.5	-2.3,5.7,11.1,-13.8,4.8,0.5,0.5,-20.2,-20.2,-1.9,-1.9,-4.2,8.9,-15.6,-6.7,-21.6,-4.7,3.4,10.8,-6.0,-3.7,-1.0,10.1,6.6,59.5,-33.9,1.6,-12.1,0.2,-14.6,8.6,1.4,9.0,6.0,-31.6,-9.4,-6.5,-36.1,-2.5,-34.1,-9.4,-25.8,-0.9,22.8,-24.4,11.6,-12.6,-8.4,-36.2,19.8,4.5,53.4,-38.6,6.4
674.101	36.562	4	-2	AAAG	-	0.974	1.4	1.7,4.3,-9.3,-9.3,3.5,3.7,0.4,-4.3,-6.7,-9.7,-7.1,-3.6,17.2,-2.7,15.3,-35.6,69.2,-8.4,12.8,6.4,-1.1,13.7,15.4,2.5,2.9,2.0,-5.8,-2.1,0.3,19.3,-11.3,-18.7
674.101	36.702	4	-2	AAAG	-	0.968	1.4	6.0,2.6,-2.3,4.5,4.5,-0.6,9.9,6.0,0.9,-4.2,-2.7,2.1,-6.8,-6.3,5.1,-9.0,-8.2,5.8,0.4,-4.8,16.4,-17.4,9.9,3.5,11.1,-6.9,4.9,16.7,7.2,1.4,25.6,-31.4,-17.6
674.101	36.607	4	-2	AAAG	-	0.914	1.4	2.6,-2.8,2.7,3.1,7.2,7.2,5.2,5.4,0.6,-8.2,-5.5,-3.7,8.1,-4.7,2.8,-1.0,-2.9,-9.8,66.5,-11.2,-9.3,3.9,-4.9,19.1,-13.4,4.9,-2.6,-15.9,-5.6,-6.8,-34.3,10.4,-7.7,-33.9,-34.2
674.101	37.121	4	-2	AAAG	-	0.115	1.4	-14.1,-15.1,-11.7,7.9,-4.9,-15.6,-2.4,-2.4,-12.5,-5.6,15.7,16.6,-61.0,1.5,-24.7,-19.8,-17.7,0.9,-21.6,22.2,-40.2,-29.8,-2.5,-9.8,-27.3
678.078	9.479	4	-2	CGGG	-	0.2	-16.6	-5.3,-4.7,-36.0,-38.1,-7.2,7.5,14.1,-22.2,-18.3,-18.3,-6.8,3.3,-62.5,1.1,5.9,-11.3,31.2,-27.7
678.078	9.938	4	-2	CGGG	-	0.166	-16.6	-2.5,-1.3,-4.8,-42.6,-44.4,-3.8,-30.5,-4.0,-11.4,-0.4,1.8,1.8,-9.2
678.078	9.524	4	-2	CGGG	-	0.149	-16.6	-5.1,1.1,-29.9,5.5,-24.5,-2.3,5.2,-8.9,-32.2,-59.3,-34.6,-34.6,14.7,-20.1
678.078	9.636	4	-2	CGGG	-	0.148	-16.6	-8.2,-3.8,-23.9,-38.9,-3.1,-1.4,-14.3,3.1,-3.0,4.3,14.6,14.6,18.6,-34.6
678.078	29.289	4	-2	CGGG	-	0.089	-16.6	-7.5,-4.4,2.7,-29.7,-8.7,1.4,1.4,-12.0,0.8,-6.3,19.3,-38.3,-35.6,-5.3,1.9,-31.5,-9.1,-24.1
678.078	29.368	4	-2	CGGG	-	0.063	-16.6	4.4,-3.2,15.6,-12.6,13.0,13.0,-4.8,-26.6,-4.9,-47.2,-23.4,-8.9,66.0,-0.6
679.734	25.883	6	-3	AAAUUG	-	0.399	-3.8	-4.6,-5.4,2.8,-3.9,2.5,-9.2,1.0,-31.4,13.0,2.3,-12.8,37.9,-0.7,7.7,-3.1,-16.9,2.1,7.5,-12.4,-13.6,6.6,-18.6,-3.2,37.3,-6.4,23.3,-14.7,-4.0,-4.0,50.0,60.4,-21.0,-30.4,-9.2,13.6
679.734	26.012	6	-3	AAAUUG	-	0.051	-3.8	19.6,-32.9,12.3,-2.8,0.6,-44.0,-1.2,-6.5,-16.5,-7.2,-1.2,-27.2,-9.4,12.9,9.8
730.42	20.775	7	-3	CCCCCUG	-	0.966	-3.4	23.9,23.9,-4.8,-4.8,-1.9,-9.1,-2.3,4.6,-5.6,-3.7,-10.0,-2.1,10.9,-11.3,-6.8,17.3,-18.0,1.0,10.6,-16.3,9.6,-7.0,-9.1,6.0,0.3,-5.4,-23.0,-11.6,11.9,-0.5,-54.9,12.7,-18.7,1.3,30.6,-8.2,17.8,-4.5,-15.9,-14.0,10.9,50.7,-9.6,-6.7,6.6,-8.6,-22.3,44.2,2.4,16.0,-25.7,12.8,-44.5,-17.9,-43.1,13.0,40.5,-18.0,-35.0,11.1
730.42	20.63	7	-3	CCCCCUG	-	0.691	-3.4	-5.4,5.3,5.3,11.5,18.9,-11.0,-5.9,15.0,15.0,22.0,-2.7,-1.4,-14.9,-4.5,-17.7,-24.8,2.2,-17.2,19.8,-4.7,-38.9,31.7,-15.7,23.0,-15.4,14.7,-10.4,-1.6,28.9,-7.9,-31.7,11.4,-7.8,-19.7,49.6,5.5,-11.3,-9.0,25.9,-42.1,-45.9,16.1,34.0,-18.8,14.0,22.7,47.1,23.6,18.3,-10.6,-39.2,-1.5,-30.8,-48.5
730.42	20.568	7	-3	CCCCCUG	-	0.398	-3.4	1.8,-8.1,-16.9,-2.0,-2.9,-2.9,-27.3,-0.8,-11.7,-11.7,-17.1,-12.0,-29.0,12.3,7.7,6.4,-3.8,-0.1,-3.0,-17.7,-5.5,-27.5,8.0,-24.7,22.5,30.3,-16.7,-17.9,-21.4,-5.6,-26.3,69.2,20.4,-15.5,-37.7,-11.3,-21.8,-24.8,-25.7,-28.2,57.9,8.1,-10.0,-1.9,-4.8,11.2
731.078	26.443	7	-3	CCUCUUG	-	0.936	-0.7	-7.5,-4.8,-7.2,1.1,1.8,2.5,7.4,-14.9,-5.1,-13.3,-3.6,1.0,-1.9,9.8,12.4,-11.2,9.4,9.4,10.6,9.4,1.7,-7.4,-21.2,-10.2,-3.4,10.4,-2.2,-2.5,-13.2,-1.8,4.8,2.7,-15.5,2.0,-15.1,-25.4,5.9,-12.7,-6.7,-20.6,7.9,12.0,6.9,4.6,1.8,2.2,-23.2,-22.2,1.7,-21.7,-0.2,20.0,-2.7,-4.7,10.3,33.8,-15.6,-12.2,-10.0,12.5
738.753	28.999	7	-3	ACCUUCG	-	0.866	-1.6	-4.9,-4.6,-2.9,-15.9,-3.6,-14.1,-30.0,-5.2,8.7,5.1,-0.2,-7.8,-4.2,11.3,25.0,-6.6,-11.4,-20.4,7.8,-2.1,-17.3,-15.7,28.8,8.3,-13.3,13.2,29.6,-23.8,2.3,10.9,-14.4,6.1,-11.0,-3.4,18.5,-17.5,2.7,0.3,-10.8,3.3,7.9,13.0,-14.1,6.6,-21.3,24.1,-13.7,-40.2,0.6,-11.9,-2.4,-12.8,12.2,-22.2,0.1,20.9,19.0,15.0,-39.5,6.7,-4.2,-29.4
738.753	28.937	7	-3	ACCUUCG	-	0.814	-1.6	-3.9,11.6,-11.1,11.3,-7.0,14.1,-5.7,8.0,-8.5,4.4,4.2,-2.1,-10.5,-2.6,1.6,-8.8,3.4,17.5,-8.5,-5.9,-5.8,-15.8,0.1,-5.1,-1.5,1.8,32.3,-47.8,-13.5,8.1,-7.7,29.0,26.5,8.5,-27.5,39.8,-24.0,13.0,51.5,4.7,-10.3,13.5,23.2,7.0,-38.6,0.3,2.7,-26.1,-1.8,-46.3,-24.9,-25.2,2.2,-1.6,17.6,-25.4,-35.3,21.2,35.1,-23.7,-8.6,-26.7
738.753	29.144	7	-3	ACCUUCG	-	0.529	-1.6	-4.8,3.2,12.2,1.0,20.2,-4.8,1.9,-3.8,7.4,-13.4,21.4,-7.5,-25.6,30.0,-32.3,-26.7,-7.7,-16.0,26.3,36.8,21.1,56.9,20.9,-19.9,-8.5,-15.1,7.4,-40.6,30.1,2.3,-15.5,-12.7,7.4,40.8,23.9,8.8,-54.6,18.8,-1.5,6.2,9.1,69.7,-37.3,2.2,1.6,-13.9,-20.6,-11.4,-1.1,-4.2,-27.6,-30.1,-41.8
738.753	33.988	7	-3	UUACCCG	-	0.308	-1.6	-11.5,-4.4,50.1,3.5,6.7,10.5,-17.0,-15.8,-11.8,-27.6,36.4,-19.3,-3.9,-10.5,-10.5,-37.1,1.8,-26.5,38.9,5.9,-19.1,33.7,-3.7,51.2,10.1,22.6,-24.9,-26.1,-11.9,-11.6,-23.7,-17.1,-45.2,1.6,-4.1,5.4,-19.9,-13.2,69.6,-35.5,-0.2,-32.5,3.5,21.1,12.0,37.6,-23.9,-9.1,24.3,11.0,-6.6
739.082	28.552	7	-3	CUCAUUG	-	1.201	-0.5	-0.8,-7.7,19.7,-1.8,12.9,-1.9,9.8,-2.5,2.7,-4.6,16.2,1.3,-52.6,21.7,-4.4,3.2,-3.7,6.0,10.9,-9.2,2.1,-1.2,2.2,3.4,17.4,-14.1,9.9,-2.0,-6.2,-9.2,-0.7,-4.7,-12.0,-7.9,-16.2,-13.9,-6.4,-3.6,-6.6,11.9,-8.5,-17.7,8.8,-26.1,-19.5,-0.0,1.0,-15.0,-2.3,-9.6,15.4,-0.5,1.3,17.6,-33.9,59.3,-3.8,-14.9,-21.5,4.7,-0.1,-7.7,46.9,-24.3,-28.2
739.082	28.647	7	-3	CUCAUUG	-	1.034	-0.5	-2.0,9.9,-4.3,-5.7,-11.7,-1.5,-0.5,-6.9,-11.6,-10.4,3.1,-3.0,-7.5,-9.7,-3.7,0.0,-11.3,8.7,-9.2,2.6,-9.3,-10.6,6.5,5.7,-19.3,7.1,-20.8,2.0,10.9,1.7,-8.7,-0.3,-15.6,-0.1,-8.5,-30.4,16.7,24.8,-13.1,-4.7,-15.0,-17.4,-3.7,-6.7,-19.7,-28.2,-32.3,9.5,-28.2,1.0,-13.1,-26.0,-19.6,-46.2,-43.7,-6.6,7.9,-8.2,19.5,64.8,-13.0,-6.7,-1.5,-0.9
739.082	28.792	7	-3	CUCAUUG	-	0.632	-0.5	1.0,3.6,3.1,-1.3,19.8,7.4,3.9,3.3,0.9,3.6,-26.1,-5.2,-12.0,-15.8,-11.8,-0.0,6.9,-13.3,-15.5,1.9,-36.1,2.5,13.1,-3.9,1.0,-12.3,-36.0,-18.0,20.4,-7.0,-1.3,32.7,-6.3,10.0,-0.7,-12.9,9.1,-6.4,-32.0,31.8,22.3,23.6,1.6,-6.0,7.9,12.3,-11.1,-22.5,5.4,-45.0,-30.3,-51.2,-19.9,-1.6
747.085	36.769	7	-3	AUUCAUG	-	1.002	-0.9	2.0,4.6,1.3,6.0,-4.8,2.0,15.2,-5.5,3.3,-6.0,-9.0,-16.3,5.6,18.4,11.3,-7.5,7.8,-11.0,-11.4,-22.6,-14.1,4.6,-3.9,-17.7,-13.7,24.3,11.5,-22.0,-37.7,-12.8,-18.9,18.3,-9.7,21.1,-0.8,22.8,13.4,-15.0,-49.5,-9.3,-1.6,-6.7,23.9,9.5,2.8,-18.7,-26.5,50.1,8.6,-11.2,-2.3,-6.0,-49.4,36.3,17.2,-5.9,-17.4,-4.0,-0.3,-15.1,-54.0,33.7,-1.4,1.9,-14.6,-23.4
747.085	36.976	7	-3	AUUCAUG	-	0.426	-0.9	-20.2,-7.8,-15.0,-15.9,-13.3,-7.7,-8.1,-31.7,-27.2,3.8,-22.6,11.4,-2.6,1.9,-21.0,-23.7,10.0,-17.3,-35.5,-9.7,-0.0,-2.8,4.1,-17.7,-11.7,46.0,-24.9,-3.5,13.8,-12.8,10.1,46.5,2.5,-14.1,-8.9,54.1,-21.4,-23.2,3.3,8.1,-62.9,-4.5,-6.4,61.5,-29.5,-63.9,-11.9,-17.9
754.433	39.549	7	-3	AAUACCG	-	0.79	-0.4	5.8,-1.9,0.2,-7.4,-9.1,2.6,1.1,-10.6,-8.6,-4.8,-8.6,-8.6,-14.1,13.6,-11.2,-12.4,-8.9,-14.1,17.7,-10.5,0.5,7.4,-9.9,8.2,8.3,4.7,35.8,17.6,-12.8,14.4,-26.4,1.1,-7.2,-1.1,-5.9,-54.6,-52.4,-4.6,-19.7,-35.1,-8.7,8.3,-4.2,41.7,-28.9,-21.2,-11.9,-36.9,-32.6,17.3,-1.5,-5.7,-5.2,44.8
754.433	39.471	7	-3	AAUACCG	-	0.706	-0.4	6.8,-4.4,-3.5,-2.4,-2.9,17.5,17.5,14.6,-9.3,22.7,-6.0,8.5,12.2,-6.7,11.8,6.2,1.8,-20.6,-12.2,-0.4,2.1,-12.6,-9.7,6.7,-7.3,0.6,12.4,11.2,10.8,13.6,-33.2,1.7,-15.9,17.6,22.8,4.9,-15.9,7.4,13.8,-32.7,-47.8,-4.0,-28.8,-13.1,-14.3,-12.5,30.1,-9.2,-15.0,-7.9,1.0,1.8,-33.3,-11.0,43.7,4.5,-25.7
754.433	39.661	7	-3	AAUACCG	-	0.581	-0.4	0.6,-0.7,-7.5,-1.7,2.9,-4.2,-24.7,17.6,4.8,-13.8,7.6,-30.7,-9.2,12.1,5.8,21.6,11.4,11.4,-20.0,-18.2,-16.3,-48.2,2.1,7.1,2.5,-2.8,-6.2,29.4,-47.6,-20.1,-7.3,-20.6,0.6,32.6,-31.5,-9.0,8.5,-30.9,-6.8,5.3,-25.7,27.0,-7.8,14.4,15.6,-32.7,-19.0,22.1,11.1,-30.7,-21.1,9.6,13.4,21.4,-46.5,-0.1
754.76	37.183	7	-3	UAAUACG	-	0.617	-1.1	3.5,-9.2,-9.2,-3.6,-10.7,-16.1,-14.3,-15.2,17.7,-8.5,-15.1,-5.1,0.4,-15.7,20.7,-2.5,-28.4,-39.2,-3.2,-28.5,-5.7,-1.2,-14.0,7.6,13.4,-63.8,-48.8,21.8,7.4,-17.6,0.8,-13.9,0.6,-23.5,-3.0,-28.4,-18.8,-15.3,-37.5,3.2,-7.7,17.1,-12.2,-17.2,-10.2,46.6,-21.3,-1.9,-17.2,19.7,30.2,18.6,30.1,7.1
755.068	34.772	7	-3	AAUAUUG	-	0.046	-28.8	-34.0,-36.3,-64.3,-7.3,25.1,-22.9,-18.1,-18.4,-64.6,-49.5,-22.1,10.8,10.8,-12.8,-66.7,-29.4,-58.6,-3.2,0.9,5.7,-24.6,-24.3,-23.4,-47.7
755.068	32.422	7	-3	AAUAUUG	-	0.033	-28.8	-17.9,56.6,-33.5,-17.4,-9.1,-54.2,-26.3,-20.0,-10.4,-60.0,4.9,13.5,6.2,-9.2,6.6,-12.4,-46.9,19.5,53.3,-7.1,-44.0,-21.5,9.8
755.068	34.884	7	-3	AAUAUUG	-	0.024	-28.8	-55.9,-32.7,-15.2,-15.2,-61.7,-3.5,-62.4,-48.3,-51.3,-36.3,21.9,17.8,-69.4,6.1,-12.1,-48.4,-37.8,-28.2,18.0
755.068	36.831	7	-3	AAUAUUG	-	0.016	-28.8	-32.9,-67.4,11.5,-35.7,-19.0,-30.4,-0.9,12.5,-61.1,2.9,-50.1,-2.5,-43.1,-9.0,-9.0,-6.1,-23.7,-6.3,-7.4,-35.9,-28.1,38.8,-11.5,-40.6,-17.5
755.068	36.785	7	-3	AAUAUUG	-	0.012	-28.8	-40.4,-29.1,-34.0,-2.6,12.5,-49.5,-33.4,-34.8,45.7,-10.9,39.9,-39.7,-25.6,29.8,-21.6,3.8,-60.9,-40.0,-19.1
755.089	38.733	7	-3	AAUAUUG	-	1.139	-0.5	-1.6,14.7,-4.2,-4.2,-3.7,4.4,-3.8,-10.3,2.4,-1.9,5.1,-15.2,2.7,-10.6,-0.3,5.3,1.0,8.6,-14.7,-21.4,25.0,1.4,8.9,-4.7,-21.9,10.5,14.1,1.2,-0.4,-62.4,3.6,0.5,8.3,-17.8,-5.6,-18.1,-8.8,12.2,-3.1,31.5,-10.3,9.7,-11.2,3.8,-2.2,-0.4,-33.4,-8.6,-3.3,25.4,62.1,19.5,20.0,-20.8,-19.7,-13.0,-10.0,-23.4,18.5,-53.6,-21.7,-53.2,33.5
755.089	38.845	7	-3	AAUAUUG	-	1.137	-0.5	-3.0,-2.4,-5.6,-6.7,2.4,-3.6,-22.3,11.1,-2.5,1.5,11.6,-12.3,32.5,-9.5,-1.5,-0.7,-7.1,3.6,22.0,22.0,-23.5,2.0,-6.6,11.1,-9.0,-13.4,-19.8,-1.6,-9.6,15.2,-9.6,6.2,-5.0,-31.5,4.5,5.2,-3.3,43.1,21.5,-17.5,4.7,-14.0,-33.3,-7.5,-10.9,-25.1,8.7,-1.4,-31.3,28.4,-8.0,3.5,-10.1,51.5,-57.2,12.8,27.5,39.0,3.7,-32.6,6.1,-30.4,28.0,-15.8,4.1,-26.4,26.8,52.1,-61.7,-11.7,-34.8,-29.8
757.731	40.305	7	-3	CGGUUUG	-	0.017	-23.1	44.5,-42.7,-19.1,-33.9,27.8,23.3,-19.0,57.0,-14.2,47.6,-0.4,32.6
757.731	40.649	7	-3	CGGUUUG	-	0.013	-23.1	-37.2,-30.2,-40.8,-13.4,-4.3,-17.4,18.1,-5.8,-49.3,51.2,-32.5,-32.5,-54.5,-25.1
757.731	40.756	7	-3	CGGUUUG	-	0.013	-23.1	-39.5,-42.4,7.9,-29.2,-2.8,-33.3,1.0,19.4,-48.9,-64.1,20.5,22.5,-7.3,-68.7,-13.2
757.731	40.677	7	-3	CGGUUUG	-	0.01	-23.1	-53.0,-37.9,25.0,2.3,-13.5,-13.5,-62.3,-34.4,-41.6,-20.7,-41.2,-6.5,-16.8,-52.1
757.731	38.447	7	-3	CGGUUUG	-	0.007	-23.1	-31.1,-31.9,-61.3,-12.4,19.7,19.7,-43.3,-16.7,-24.8,2.1,1.5,-46.1,-10.9
757.731	38.576	7	-3	CGGUUUG	-	0.006	-23.1	-22.5,-19.9,-24.8,-24.8,54.8,-1.6,39.7,-30.1,69.4,45.6,-42.7
762.108	33.715	7	-3	CAAACAG	-	0.692	-1.9	14.6,-4.6,-4.6,-9.9,-30.6,15.1,21.2,-34.5,1.0,-8.5,27.5,5.1,-17.6,13.9,5.7,-4.8,12.0,6.2,-9.8,0.8,-5.1,-12.5,-12.3,-55.0,-4.5,27.4,-17.0,4.7,16.3,-1.1,-32.8,-15.5,18.1,9.5,-8.4,24.7,-39.1,-1.9,-7.1,32.2,-2.5,30.9,-18.6,-41.4,-21.7,-12.8,41.3,-10.8,55.5,-15.8,-7.5,31.0,63.0,-5.6,6.5
762.108	33.62	7	-3	CAAACAG	-	0.675	-1.9	0.8,-6.9,-14.3,10.7,-3.9,3.3,1.9,-1.7,-0.4,-0.4,26.3,-29.4,-14.2,-5.2,5.6,13.3,-20.6,14.3,14.9,33.1,-6.9,-17.9,-21.3,-9.2,-0.1,2.0,-4.3,-2.0,-11.3,-7.9,4.8,31.4,-11.2,22.3,-4.0,8.0,-10.0,1.5,-18.6,-23.0,-38.7,-2.0,-9.2,-62.6,-3.3,-12.7,-19.6,-40.6,-26.5,-32.0,29.5,-32.6,-7.9,1.6,16.7,-26.8,32.6,-18.9
767.108	41.56	7	-3	lAACAAG	[mU]AACAAG	1.117	-0.9	0.9,4.0,-3.2,-3.3,9.4,-5.2,-2.2,-4.5,4.8,4.4,-0.1,1.3,-16.2,4.8,20.1,-0.1,-1.0,-4.6,2.5,-9.0,-10.3,2.7,13.1,-6.0,-5.2,3.6,7.7,-2.6,3.7,15.0,20.8,-20.0,-14.8,-8.7,8.1,3.5,-0.6,20.8,10.3,-8.1,18.0,-9.9,-7.2,-9.3,38.1,-32.1,24.8,1.0,19.4,46.3,-22.6,-16.4,-11.1,-17.9,11.7,-9.1,0.6,-2.3,-20.6,40.1,-27.5,4.0,10.2,-7.1,14.3
767.108	41.656	7	-3	lAACAAG	[mU]AACAAG	1.05	-0.9	8.2,4.3,-10.9,-3.9,-8.0,3.4,0.6,-11.2,14.1,0.2,-22.5,-5.1,-3.1,-19.8,-10.1,-2.6,-1.6,-16.9,-7.8,16.7,1.1,0.4,10.4,-2.6,-13.5,-14.8,-4.8,-4.3,-1.5,-6.5,-8.0,11.1,29.1,-3.3,1.2,-6.6,12.5,-2.8,-8.5,40.0,-15.6,8.1,-10.2,2.0,31.4,10.8,-2.2,30.0,-5.6,26.1,4.8,-4.9,-1.1,-18.2,-33.3,-4.2,-38.2,37.8,-19.7
767.108	41.498	7	-3	lAACAAG	[mU]AACAAG	0.771	-0.9	19.2,-4.3,0.6,12.9,7.2,4.9,15.6,-3.0,0.4,1.5,-10.4,-16.2,-3.1,20.5,15.5,1.4,-4.5,-11.9,-3.7,66.8,-28.9,-25.7,-8.9,2.5,-13.7,8.5,2.9,-11.0,-0.5,3.2,-7.1,-18.5,-0.5,7.1,-13.8,0.0,18.6,19.8,32.8,8.1,4.6,-15.5,-10.0,2.1,3.4,33.3,1.6,-31.8,-19.6,-55.8,42.5,23.8,-16.9,-18.9,-4.2
791.094	26.666	5	-2	UCCCG	-	1.42	-2.8	11.7,-5.5,1.6,7.7,-5.4,-6.3,-2.8,6.5,3.9,-0.9,14.9,-13.0,-6.2,-9.3,5.6,-7.4,6.5,-3.6,2.3,2.7,59.8,0.8,-2.8,-12.0,8.1,6.6,3.3,-3.1,-1.7,-27.7,18.5,-2.4,12.1,2.8,-27.4,21.1,13.6,-7.0,-17.3,-19.5,-17.4,-12.5,20.6,13.9,-16.9,0.6,-2.5,-13.4
791.094	26.745	5	-2	UCCCG	-	1.089	-2.8	-0.6,-5.2,-5.3,5.3,9.6,5.3,7.0,-9.3,1.9,2.6,10.7,-1.7,-4.1,2.5,10.6,12.9,0.5,4.8,-2.5,-9.7,0.3,-3.8,-25.6,2.2,-0.4,-46.4,6.8,-2.7,32.9,3.7,-5.8,-20.3,4.1,0.8,8.6,0.2,47.5,-18.5,-18.3,36.4,24.0,-25.8,17.0,-7.7,-17.0,-1.6,27.4,-29.1,-2.6
791.094	26.923	5	-2	UCCCG	-	0.105	-2.8	-1.1,11.8,0.5,-5.1,-32.8,2.9,-10.4,54.9,19.2,4.3,16.8,-22.3,-16.1,-15.6,-32.4,-31.7,-23.8,-18.8,-29.0,-18.2,0.7,31.0,-2.2
791.586	24.337	5	-2	CCUUG	-	1.195	-1.9	-6.0,1.3,-3.0,23.3,-1.4,-1.4,-2.5,1.5,-3.9,-2.3,-3.4,2.7,0.3,33.0,-7.4,-6.7,-5.2,1.1,0.2,5.3,-3.2,18.6,-15.7,8.0,-12.1,-7.8,2.6,5.5,2.6,13.8,12.1,-3.2,2.1,22.3,3.7,-11.3,18.7,1.8,-3.8,-13.9,-5.4,-8.7,34.0,-2.3,-23.9,-10.2,-28.1,27.8,-5.0,-38.2,-12.0,4.0
791.586	24.432	5	-2	CCUUG	-	0.999	-1.9	-1.3,2.1,-2.5,-11.3,-14.3,-14.3,2.6,-1.9,-2.4,-0.7,-11.6,-10.4,1.3,0.5,-10.0,-11.6,31.0,-9.3,-17.0,-6.1,-0.3,-9.3,-2.7,-0.4,-4.8,12.0,-14.3,-2.5,-9.8,-2.6,-21.0,-14.2,-20.4,15.6,-11.7,-15.7,11.6,-4.3,-10.5,1.8,27.4,5.4,-14.1,23.1
791.586	25.44	5	-2	UCUCG	-	0.179	-1.9	0.2,0.8,-2.0,7.1,16.7,-6.5,9.3,4.6,26.4,26.4,35.3,-12.0,-35.7,-66.0,-34.0,-13.4,11.0,-0.4,-0.2,30.3,-27.4,-14.0,-23.4,-1.7
791.586	31.08	5	-2	UCUCG	-	0.138	-1.9	-18.7,11.4,14.5,5.3,-7.4,-7.5,-7.5,-3.9,7.7,-6.2,33.2,-2.0,-0.9,-22.9,-4.2,22.4,34.9,-15.5,27.0,-54.2,-12.7,-17.7,-25.9,57.3
792.079	27.785	5	-2	UCUUG	-	1.169	-0.9	-3.7,5.8,0.2,-6.5,-4.0,1.8,-10.5,-6.8,0.3,2.4,7.9,4.4,5.1,4.5,10.4,-6.2,6.7,-5.0,0.6,-2.8,-10.9,-9.2,24.2,5.4,-7.6,-10.9,12.5,-4.4,-3.7,0.6,-25.9,6.8,22.8,2.3,-5.7,-18.3,-4.4,3.7,32.4,44.2,20.0,-24.7,-67.2,-23.0,0.4,-4.5,9.1,-57.2,-22.7,-2.5
792.079	27.93	5	-2	UCUUG	-	0.857	-0.9	25.3,3.2,2.9,-1.9,-2.7,-3.0,7.4,1.1,12.0,-5.5,-3.3,1.0,0.0,6.7,-16.4,-2.6,-0.5,9.2,15.4,-2.8,-10.1,-31.6,5.6,-1.9,-6.2,15.3,18.5,-11.4,-36.5,-24.7,-5.1,-47.2,-11.8,-2.4,-12.0,-22.8,-8.9,10.5,2.4,-8.7,-27.7,-17.8,7.7,-7.7,-28.8,-47.0,-33.2
792.079	28.233	5	-2	UCUUG	-	0.2	-0.9	6.0,-3.2,-7.7,-15.9,-11.3,5.3,-8.4,-3.3,20.2,5.9,-15.5,-8.5,-13.6,-29.1,-16.7,12.5,-4.1,-13.4,-4.6,13.0,18.0,14.6,10.9,17.4,21.4,-8.8,-8.8,-1.7
792.079	28.328	5	-2	UCUUG	-	0.167	-0.9	0.3,-7.0,-14.9,-6.8,16.7,0.4,5.4,-0.4,16.0,-14.5,26.3,-3.5,29.9,4.8,-15.9,13.8,-3.5,28.6,15.0,21.4,3.0,-13.2,-27.1
802.608	23.968	5	-2	CCCAG	-	1.562	-1.5	-1.2,2.1,-6.6,-6.6,1.7,1.2,-1.0,-14.0,4.0,-10.1,-2.1,-6.4,-3.9,6.4,-5.5,9.9,-3.1,-2.8,-2.4,-3.1,-54.5,-2.0,-3.8,-12.7,-10.8,-0.8,13.5,-7.5,-10.5,8.6,1.1,-5.7,0.4,-1.5,7.9,0.5,-3.4,11.5,27.0,8.4,-7.1,-24.8,-8.6,1.6,-14.7,-22.4,10.3
802.608	23.873	5	-2	CCCAG	-	1.338	-1.5	3.9,-4.1,-5.4,0.9,2.4,2.4,20.1,3.2,3.1,-6.0,-5.0,3.1,6.5,-1.6,9.0,-5.7,0.1,-6.6,-2.9,1.0,-12.4,2.7,0.7,-17.6,-3.1,-6.8,3.3,-9.0,2.8,-5.8,1.6,-54.0,5.0,-10.0,-22.3,-9.8,-13.4,-10.7,-6.6,-18.7,-9.2,2.4,-6.6,-9.0,-3.8
802.608	27.13	5	-2	CCACG	-	0.947	-1.5	2.3,-7.7,-13.6,0.8,0.8,0.5,4.9,-5.9,-22.8,8.8,-16.0,-14.1,13.4,-19.9,-23.1,-19.5,-14.2,3.2,-8.0,-7.8,-10.2,-0.5,-13.1,10.8,-1.9,7.9,6.2,7.3,-2.7,-9.5,-12.7,-3.4,-3.7,-48.2,17.4,-17.6,-32.3,-58.4,19.4,7.9,-3.0,0.4,-13.1,-2.4,-5.3,-6.9,-2.5,-9.6,28.6,-3.6
802.608	24.975	5	-2	CACCG	-	0.945	-1.5	-0.1,-12.8,0.3,-0.8,-8.2,5.3,-7.2,-6.6,8.5,-6.0,7.8,-2.6,5.3,3.1,-9.3,-19.0,3.5,-4.3,-5.4,30.0,-4.2,-13.5,22.6,9.4,-7.8,4.1,-42.4,-9.6,-12.7,-25.5,-13.2,-5.3,-14.3,8.4,13.3,19.6,51.6,12.2,-20.8,-3.5,19.5,24.8,13.8,11.5,-40.2,47.5,-9.4,-37.1,27.8,-29.2,30.6
802.608	24.896	5	-2	CACCG	-	0.94	-1.5	0.3,2.7,-0.4,6.5,5.8,4.5,4.7,-27.5,3.2,7.6,-7.4,5.6,7.2,-7.7,-14.5,0.1,-5.6,-5.7,30.4,-26.5,-4.9,3.5,15.4,9.6,-0.7,-1.2,-4.1,1.8,-17.1,-8.0,-61.7,-3.6,-13.4,12.6,18.5,-7.0,-11.8,2.0,-8.3,14.5,-23.0,-28.5,-7.8,23.7,-8.1
802.608	27.259	5	-2	CCACG	-	0.783	-1.5	-0.6,-3.1,5.7,5.7,-3.5,-23.9,-5.6,-5.0,-0.5,-5.3,-1.6,-23.2,-7.6,-11.4,-4.3,6.0,1.1,-28.2,-7.8,-10.1,-6.8,-12.9,-41.0,-19.5,21.4,-47.6,-2.0,-10.1,-16.6,-20.6,1.4,-1.8,-2.9,-31.7,1.6,-12.7,-35.2,-16.4,-39.1,-3.9,-10.7,8.3,-27.6,-17.1,-43.5,15.1,-11.6
802.608	25.087	5	-2	CACCG	-	0.758	-1.5	2.5,-4.9,5.8,2.4,-11.4,-20.8,-13.7,-12.8,2.1,-4.6,0.8,-7.6,-11.9,-6.4,16.9,-18.8,-11.4,-15.1,0.4,-2.7,-18.6,-3.9,-19.0,-13.5,0.8,-0.8,-3.5,6.1,-30.7,-0.3,12.1,5.0,-12.7,1.3,-9.4,-47.5,67.9,16.6,56.7,-0.3,-11.6,-47.9
802.608	27.354	5	-2	CCACG	-	0.528	-1.5	-10.4,-3.9,17.0,17.0,-4.7,9.6,-4.9,-43.7,11.9,2.1,-37.3,-12.5,-16.4,41.2,10.5,-32.5,-2.1,-19.5,15.0,15.6,-8.9,-25.4,-6.1,-2.2,6.2,25.7,29.3,-59.8,-10.0,38.3,14.5,10.4,-15.8,-25.0,-31.5,-15.0,-26.3,-36.6,34.7,24.2,18.3,-16.6
802.608	24.13	5	-2	CCCAG	-	0.125	-1.5	0.3,13.5,4.0,-18.8,25.1,25.1,26.4,-3.1,-14.2,61.8,-27.0,-64.8,8.5,-36.0,-12.9,-17.4,13.5,-0.2,22.7,12.9,-23.4,-65.7,-32.8,58.0,-33.7,-51.6
803.101	28.154	5	-2	UCCAG	-	1.304	-0.6	3.3,-4.3,-6.4,0.6,3.8,2.1,-2.7,2.3,1.9,0.8,11.6,-4.6,15.6,-3.6,3.9,5.5,4.4,16.6,-9.7,-2.9,-4.7,-38.1,5.7,-5.8,-4.0,-47.9,-15.5,-15.2,-5.8,30.3,2.5,-6.3,23.8,0.4,-29.8,-14.7,11.3,-9.9,1.0,12.3,-6.7,-5.0,4.6,4.0,-21.8,-19.2,8.9
803.101	26.347	5	-2	CUCAG	-	1.135	-0.6	-1.2,-2.9,-12.9,0.4,5.7,-3.4,-4.8,4.4,7.5,7.0,-2.2,0.6,-8.9,-2.2,-8.8,-1.6,-3.5,-19.1,-8.9,1.1,-0.4,-36.6,-7.2,6.5,4.1,-4.2,-1.7,-6.0,-4.8,2.8,-14.9,-7.0,-1.5,-0.1,-2.2,-2.9,-15.2,-4.9,-7.8,-26.8,-1.2,4.6
803.101	26.235	5	-2	CCAUG	-	0.982	-0.6	-0.6,-10.8,7.3,5.2,5.2,3.5,-2.3,-9.2,-2.0,-3.4,6.3,-3.7,3.9,-4.1,3.4,10.7,-3.1,-9.7,7.6,0.3,13.0,4.5,-2.3,-8.3,-8.8,-1.8,4.5,-2.7,-19.1,-64.2,2.6,0.6,5.1,-1.6,2.6,-8.3,3.3,-10.8,-21.6,-25.9,-2.5,-19.2,3.6,8.1,-5.9,-3.3,-7.3,15.3,10.3
803.101	28.423	5	-2	UCCAG	-	0.777	-0.6	-6.4,15.7,-9.4,7.8,-5.9,-2.4,8.2,12.4,-5.9,-13.5,-0.5,-4.2,-3.6,11.8,-9.5,-15.6,-19.8,0.2,-2.2,5.4,-9.4,-23.9,4.8,0.5,-17.4,6.9,-23.7,-17.3,-8.7,14.7,-37.8,-0.8,16.5,23.0,8.7,-18.3,21.4,6.4,-11.0,-16.9,0.7,1.0
803.596	30.996	5	-2	ACUUG	-	1.162	3.6	2.7,11.7,-3.2,1.0,3.7,-0.2,3.1,0.4,2.8,-7.0,3.5,-3.9,-1.9,6.1,-6.3,0.4,14.2,-2.4,2.8,-6.2,42.9,34.7,11.7,-14.3,-13.6,-35.8,0.9,1.4,-16.4,10.7,-30.2,-1.3,-3.7,5.5,11.7,-2.1,-12.4,-2.8,-19.7,-1.5,-12.4,-2.6,19.5,4.4,28.9,16.1,-25.8
803.596	30.661	5	-2	ACUUG	-	0.808	3.6	-7.6,5.3,-10.2,-3.8,2.7,-6.7,-8.4,-3.3,-7.0,-0.3,3.0,-50.1,-16.0,-13.8,-19.8,-0.2,-26.1,-17.2,0.5,-3.1,0.6,5.6,-19.5,-30.1,5.5,-1.1,-13.5,-7.2,8.9,-13.8,-1.3,-11.6,-14.2,-7.4,-6.0,-2.8,20.7,-16.5,-3.7,4.4,-49.1,37.0,-2.7,0.2,-23.9,-48.8,-9.8,32.0,17.6,-4.6,-12.7
803.596	31.175	5	-2	AUCUG	-	0.672	3.6	5.0,9.0,-8.1,-12.8,-5.3,-23.9,-0.9,24.5,-12.9,8.0,-22.1,-11.6,-9.3,-22.6,-0.4,-2.3,2.9,23.3,-1.0,4.1,-29.6,-18.0,-25.4,-64.0,-27.2,2.6,-23.5,-19.3,-12.8,20.9,-17.1,34.2,-41.2,-9.9,1.5,-9.4,3.4,12.9,-68.2,36.0,-20.9,30.7,-23.8,-14.9,-41.7,23.0
812.077	31.191	5	-2	UGUUG	-	0.052	-7.4	0.1,4.5,16.8,3.0,-16.8,44.4,42.9,42.9,42.9,-15.0,-43.8,57.9,57.9,-17.1,40.0,40.0
812.077	26.219	5	-2	UUGUG	-	0.007	-7.4	-9.9,-27.5,-3.0,-66.6,-18.8,27.7,-18.8,63.7,-14.9,-5.3,-69.4,-33.3
812.077	30.772	5	-2	UUGUG	-	0.006	-7.4	-15.8,-9.0,-18.6,-25.2,39.3,-7.3,-5.7,-35.9,-3.5,53.0,-15.0,8.4,-44.8
812.077	30.677	5	-2	UUGUG	-	0.005	-7.4	-17.2,-12.4,31.0,-15.6,-29.4,-15.5,-32.2,-49.2,1.5,-4.7,-27.6,3.4
812.077	27.114	5	-2	UUGUG	-	0.003	-7.4	-7.8,-54.2,15.4,-24.7,-53.4,45.7,-15.2,-19.4,-15.7
812.077	28.121	5	-2	UUGUG	-	0.003	-7.4	-11.2,-2.6,13.9,-12.7,-38.1,-29.8,-36.4,29.4,-17.1,-47.0
812.077	30.565	5	-2	UUGUG	-	0.002	-7.4	-12.7,8.5,27.5,-13.3,48.5,48.5,13.7,-25.2,0.9
812.077	23.985	5	-2	UUGUG	-	0.001	-7.4	-11.9,19.6,19.6,-3.5,3.3,-7.2
812.077	26.314	5	-2	UUGUG	-	0.001	-7.4	-10.8,-40.9,-28.7,-27.7,-5.4
814.614	31.253	5	-2	ACCAG	-	1.443	-1.2	3.8,-0.6,6.7,-2.6,-3.2,-3.2,-2.8,5.3,1.0,1.0,-17.3,0.1,2.0,-9.7,-10.5,-36.1,2.1,-2.3,14.7,-8.5,-3.2,5.4,32.2,-6.6,-28.2,-3.3,12.3,2.0,-14.3,7.8,7.1,-15.6,-23.1,-25.0,7.7,5.5,-2.3,4.7,-0.7,6.8,21.5,-5.5,-2.3,-12.0,14.4,-7.9,9.8,-16.6,2.3,-20.4
814.614	31.158	5	-2	ACCAG	-	1.208	-1.2	-2.1,-8.0,0.1,1.9,3.1,-0.7,65.6,-69.8,-3.0,-3.0,8.5,3.9,1.8,-1.3,3.3,-0.1,-7.1,10.3,-5.1,-17.9,6.8,17.4,-2.5,-0.3,38.4,-0.3,-4.5,-4.6,-10.1,-11.5,-3.8,16.9,-0.1,-3.5,-8.0,-8.6,-11.9,26.2,1.1,4.5,21.1,-35.9,-0.1,-13.8,13.0,12.0,-35.7
814.614	29.575	5	-2	CAACG	-	0.99	-1.2	4.9,0.1,-10.9,-2.4,-1.9,0.4,4.0,4.0,5.3,-2.5,-2.7,23.6,6.5,8.2,-7.4,-4.8,-3.4,-17.5,-6.4,-25.7,5.2,27.0,2.8,-13.2,54.9,-0.7,-18.8,12.8,-9.3,-5.2,0.6,-6.8,1.2,0.6,-12.3,-25.6,-10.4,-4.8,31.5,-33.3,-12.4,-8.3,-17.0,-16.1,-7.1,0.3,-20.0
814.614	29.48	5	-2	CAACG	-	0.973	-1.2	9.5,-1.7,-6.1,2.9,-17.1,-1.7,-3.3,-3.3,6.9,-3.2,7.2,-10.5,-11.1,12.1,-6.7,-6.0,-4.6,3.7,-7.8,-12.7,-18.3,22.7,4.1,7.2,-10.0,-11.8,-8.9,-1.0,-10.3,-25.2,-4.5,1.3,-1.6,13.6,58.3,2.7,-26.0,24.8,-43.0,-27.5,-12.0,9.4,-25.6,18.9,29.0,-32.1,-15.5,-44.7,-21.5
814.614	31.03	5	-2	ACCAG	-	0.969	-1.2	4.7,-1.2,-3.7,4.2,0.2,-9.2,-9.2,-7.1,9.4,-1.3,-6.7,-11.6,-2.8,-26.7,-15.2,0.8,-23.3,28.2,-10.6,-16.1,-1.4,8.5,-9.1,-1.9,-11.0,-20.9,10.9,-14.1,-6.0,-16.1,2.8,-5.2,-4.6,-20.5,-2.7,-17.3,14.6,-10.6,10.4,-5.9,-8.5,-22.6,-59.2,-19.9,-4.1,-4.2,0.7,-29.2,-11.5,24.7,-4.8,-46.4
814.614	34.755	5	-2	ACACG	-	0.967	-1.2	-2.3,5.0,3.1,13.6,-0.7,0.3,4.2,4.2,-4.0,-18.9,6.3,-44.8,-2.0,4.8,21.0,-2.9,-2.2,2.8,-5.7,2.4,-17.0,-2.3,-2.3,12.9,-33.7,-16.6,-2.4,-27.3,-10.1,14.2,-21.0,55.7,0.0,-3.4,-15.0,7.3,7.1,-10.5,-11.4,-6.8,-16.4,69.2,-5.5,-12.1,11.3
814.614	29.704	5	-2	CAACG	-	0.963	-1.2	5.1,-0.4,-3.4,-6.1,-16.3,0.0,-3.2,-3.2,11.1,-13.9,-8.8,-7.7,-0.6,-8.0,-1.7,-1.8,-23.4,-12.2,-19.8,-12.9,7.5,24.2,-24.9,11.2,0.6,13.8,2.0,-14.7,-1.5,-12.5,-14.5,4.0,6.3,-12.3,25.0,-30.6,-0.3,-28.2,16.5,-8.9,11.2,5.7,-26.0,19.9,1.3,-5.0,17.5,-1.9,67.6
814.614	34.85	5	-2	ACACG	-	0.803	-1.2	1.8,-1.7,11.6,-3.5,9.0,-10.3,-1.7,-1.7,13.3,-5.6,8.0,-14.9,4.5,-6.4,-5.9,-6.9,3.5,12.0,-14.7,-7.2,4.0,42.9,-12.8,13.9,-14.2,11.2,-1.0,-0.7,13.3,-9.9,-10.1,-13.0,-15.5,12.4,39.3,-45.2,-6.1,42.6,-12.1,-2.1,16.7,-31.9
814.614	34.962	5	-2	ACACG	-	0.657	-1.2	-4.9,-6.1,9.2,29.9,-7.9,4.0,4.7,8.3,-7.0,-7.0,1.7,-7.7,-4.2,4.4,14.1,8.9,19.4,-29.0,-32.7,-10.3,15.9,2.2,-24.2,-15.7,-20.5,8.3,-0.5,-19.3,-32.5,35.8,-7.8,-40.1,34.3,-13.3,12.3,-16.6
815.106	31.796	5	-2	UCAAG	-	1.209	-1.4	2.2,0.6,-0.9,-9.1,-8.6,-10.4,-6.8,-14.3,-9.8,-18.2,-14.7,2.6,-6.6,-7.8,6.2,26.4,-5.1,-7.3,-1.5,-17.1,-22.8,-6.3,-25.6,19.4,-1.0,25.6,-11.3,5.1,-1.9,3.9,3.3,-6.0,-14.2,-11.1,-12.5,-20.7,-0.7,-0.5,-18.9,-12.0,23.9,6.9,-12.4,0.8,-1.3,-23.1,-5.7,13.1,-9.8
815.106	34.241	5	-2	AACUG	-	1.108	-1.4	-2.2,-1.6,-2.4,4.5,1.7,1.7,-10.6,1.4,11.3,9.6,-2.4,7.9,5.2,-18.9,4.6,-5.1,-1.6,7.9,44.4,0.9,11.7,14.6,-10.4,18.0,4.9,-3.6,5.4,-27.0,-27.2,-2.6,0.6,-17.0,-5.6,12.7,-21.6,-25.8,-22.2,-4.5,-4.3,20.0,-16.8,11.9,-20.5,-11.7,-10.0,-34.4,12.9
815.106	31.908	5	-2	UCAAG	-	1.093	-1.4	2.4,1.6,-2.5,2.6,18.9,-1.9,-6.1,3.6,-4.9,-7.0,14.1,-35.3,-5.8,-17.5,13.0,4.0,3.8,6.0,8.3,-16.1,7.6,-5.2,3.2,10.9,-6.1,7.4,-2.4,12.2,-53.6,-4.5,-17.6,-7.3,-23.0,3.3,4.7,-8.6,-5.2,-6.3,28.3,-5.8,10.5,24.4
815.106	35.152	5	-2	AAUCG	-	0.84	-1.4	-0.3,-0.4,-7.7,2.7,2.7,17.8,8.0,-1.5,-4.5,-4.5,2.6,7.1,2.9,1.2,0.1,-10.1,0.8,-17.0,-4.8,-4.7,20.6,5.4,19.1,19.9,9.6,-2.0,-10.8,-3.1,-6.4,-12.5,-5.0,4.6,14.9,4.1,5.0,52.4,-1.3,11.6,43.5,15.8,-57.3,-6.8
815.106	32.741	5	-2	AUCAG	-	0.821	-1.4	1.2,-5.8,1.6,4.6,-2.8,1.8,5.2,2.0,-1.6,1.3,4.1,-7.8,-3.3,-1.2,-7.5,16.9,2.7,-4.6,2.4,-9.5,12.3,-8.1,1.5,8.4,-11.6,8.8,-12.0,2.0,0.9,-20.0,12.3,-11.3,25.9,-2.2,-6.5,-6.1,-4.0,-3.3,-15.7,-12.2,-24.3
815.106	32.244	5	-2	UCAAG	-	0.679	-1.4	-10.7,2.0,17.3,-19.9,-9.5,-4.3,12.5,5.1,8.2,-3.8,-7.1,-8.8,-12.4,1.2,-7.0,17.8,-5.6,3.2,-25.8,-49.5,16.1,6.1,-10.1,18.0,3.9,6.2,-21.1,-7.2,-7.4,-1.2,-0.1,21.7,2.8,-29.4,-17.0,-27.7,-27.1,-8.9
815.106	34.386	5	-2	AACUG	-	0.586	-1.4	22.2,-2.0,-0.9,-5.6,-5.6,-15.2,1.0,-12.0,9.7,-3.1,8.4,-1.2,-1.9,14.5,6.1,-1.1,-7.3,29.5,-15.7,29.3,-2.5,6.4,-10.3,16.2,-4.9,1.6,-31.7,15.7,-18.7,9.7,-15.1,2.9,3.0,11.8,-37.0,-13.3,-9.6,-8.6,7.8,42.1,-30.0
815.106	33.06	5	-2	AUCAG	-	0.543	-1.4	-2.4,12.1,6.3,-2.4,4.6,-20.7,-3.4,2.5,1.0,-0.7,6.2,1.8,14.2,-2.8,5.0,7.9,-3.7,-11.2,-18.7,-6.3,14.2,-10.1,-15.1,-2.9,-15.2,11.5,6.7,-13.6,-2.8,14.0,-11.8,-9.9,56.1,-1.2,1.6,-18.1
815.602	36.031	5	-2	AUUAG	-	1.416	3.9	0.1,0.1,-2.3,-2.3,1.1,-1.3,14.8,8.0,0.9,-8.8,1.4,63.4,-4.3,-0.1,-67.7,4.6,-2.9,-0.4,18.3,-0.7,0.2,6.1,-2.1,11.1,4.4,-4.6,-6.2,0.1,0.5,-16.4,6.8,-2.6,-6.9,-23.2,-4.7,-1.2,13.8,-5.8,16.4,27.0,4.2,12.8,-0.8,-16.0,-9.8,-35.8,-6.2,12.6,-0.7,-1.3,-8.3,50.1,13.4,-9.1
815.602	35.6	5	-2	AAUUG	-	1.237	3.9	2.9,-0.4,-1.3,0.0,0.0,2.8,-7.5,3.4,2.0,-5.3,6.2,0.4,8.1,6.4,1.9,8.4,-10.5,-0.8,6.0,3.2,5.1,-14.6,-1.5,-13.8,1.3,10.9,-0.4,21.6,-6.8,3.1,-9.8,1.2,14.9,21.8,45.0,0.4,16.0,-8.5,4.3,-12.9,-52.4,-2.1,-14.2,-0.2,-11.9,-6.1
815.602	33.922	5	-2	UUAAG	-	0.916	3.9	46.1,-0.4,9.3,0.9,2.7,6.4,-6.8,5.4,9.7,9.7,3.4,1.7,-13.7,11.5,10.8,7.5,-9.4,-5.6,-3.7,-1.2,-2.0,-10.2,-5.1,16.5,7.5,9.3,2.2,0.5,-3.5,-2.4,7.0,1.6,9.2,3.3,5.3,3.8,38.0,-10.6,3.5,-33.5
815.602	35.712	5	-2	AUUAG	-	0.88	3.9	0.7,1.2,-5.3,1.5,4.9,-1.7,-1.7,4.0,2.2,4.6,-0.5,66.9,-0.8,12.3,10.9,-0.2,-1.7,-3.1,3.4,-8.8,2.3,-10.7,-6.0,2.9,-7.1,-0.9,1.7,11.7,-6.2,-14.9,-3.9,-1.9,-3.7,-5.8,-3.1,-55.3,3.9
815.602	33.81	5	-2	UUAAG	-	0.855	3.9	6.1,48.3,1.8,1.1,9.3,1.6,2.2,-0.0,8.5,7.5,7.5,2.3,-9.1,-1.6,15.6,2.8,-16.8,4.0,3.4,1.2,2.7,0.9,18.9,-1.6,-1.1,-3.1,-4.0,4.6,0.4,11.6,-2.3,-43.7,4.9,3.2,6.0,-13.4,2.1,4.8
815.602	33.474	5	-2	UUAAG	-	0.835	3.9	6.9,50.1,3.6,7.0,7.0,10.9,-12.0,1.9,2.9,3.3,10.3,12.1,10.9,6.2,3.0,-18.4,-0.1,24.8,12.2,-1.8,13.2,11.1,-12.4,-6.3,-6.2,-11.1,-28.3,10.9,-14.1,5.6,-4.9,-18.0,5.5,32.6,7.8,3.0,-0.4,6.8,3.6,-16.5,7.2,-15.6
815.602	35.471	5	-2	AAUUG	-	0.812	3.9	-9.3,3.2,0.4,5.7,5.7,-11.5,-10.1,2.3,-1.9,36.3,-1.1,3.9,8.2,-1.6,-3.6,11.5,0.0,14.6,-1.7,-7.8,22.0,-2.3,1.5,5.2,0.6,-57.3,17.0,-4.7,39.0,-2.6,-4.7,8.2,3.9,10.2,16.9,34.7,-28.9,9.4,-9.9,14.5,14.8,-12.9,4.1,6.7,18.4,-3.9
815.602	33.379	5	-2	UUAAG	-	0.758	3.9	9.7,42.9,-3.6,4.7,-0.4,2.0,11.3,11.3,12.5,13.3,2.5,-14.2,3.2,20.8,23.3,-6.7,-3.1,23.0,-41.0,-6.6,-12.3,11.6,-2.4,2.9,-7.5,-16.3,2.3,16.9,-5.3,0.4,-3.8,-21.3,13.3,27.8,-12.4,11.0,-8.3,-57.6,21.0,26.4,1.5,25.0,16.9,50.2
815.602	36.143	5	-2	AUUAG	-	0.619	3.9	-2.8,5.4,3.3,-9.0,-22.5,10.2,10.2,-6.0,-6.0,-7.2,15.7,-13.8,58.1,-9.6,-65.8,-38.5,8.0,-26.4,-41.8,-22.7,-6.4,5.0,-13.3,11.6,22.5,5.2,5.3,-31.5,7.4,10.1,4.5,-13.8,12.1,25.7,5.1,10.2,23.9,-20.0,-57.0,-10.2,-44.3,-32.4,3.6
815.602	32.02	5	-2	UUAAG	-	0.56	3.9	3.8,48.9,2.4,8.1,-0.9,-0.5,-0.5,1.8,-8.6,-0.9,8.1,-14.7,2.7,3.2,-1.3,-4.5,-7.8,0.2,30.9,29.9,-3.3,20.0,3.5,-5.7,31.4,-13.8,-18.7,14.3,-0.3,40.5,-4.5,15.6,-10.3
815.602	34.017	5	-2	UUAAG	-	0.551	3.9	4.5,49.2,2.7,3.6,2.7,-0.6,1.4,2.5,2.5,-3.3,-3.6,2.5,13.7,-11.1,6.7,1.2,-1.5,12.5,5.5,1.5,-2.3,11.7,9.3,-25.0,7.9,32.0,8.6,-14.6,-10.8,14.3,4.3,-5.8,-8.7,13.5,-7.5,7.8,-4.8,1.2
815.602	32.115	5	-2	UUAAG	-	0.489	3.9	5.9,58.1,11.6,16.1,-8.5,-8.5,-7.5,-4.4,7.1,-0.9,-18.4,-14.8,1.2,16.4,64.5,-35.0,4.9,-7.0,1.6,-41.0,11.9,-6.5,-8.7,-2.6,-22.8,10.9,-11.6,14.7,-13.2,-16.3,-15.4,27.2,8.4,-12.2,-47.8,46.8
817.613	26.476	5	-2	CCjCG	CC[mG]CG	0.319	-2.2	-4.1,1.2,-2.2,3.3,0.6,12.0,-5.5,-5.1,1.3,1.3,-2.6,17.8,-8.9,-20.2,-4.6,10.6,7.6,10.9,-10.7,0.4,-18.4,-13.0,21.3,14.1,-39.9,-68.0
817.613	26.828	5	-2	CCjCG	CC[mG]CG	0.199	-2.2	-1.7,-20.3,-1.5,4.6,-19.8,-19.8,-7.0,-4.4,7.8,-29.7,-33.6,-20.2,-18.7,-9.1,15.8,-13.2,20.0,-10.7,13.9,-46.8,-17.6,60.5,14.5,-7.2
817.613	26.94	5	-2	CCjCG	CC[mG]CG	0.086	-2.2	14.5,-14.5,32.0,13.7,3.0,-41.2,2.0,-29.4,-29.4,8.0,19.0,27.4,-26.5,8.1,45.6,-29.2,-19.2,-46.7,-56.6,0.4
817.613	39.292	5	-2	CCjCG	CC[mG]CG	0.035	-2.2	-2.7,-14.9,-6.1,-0.3,2.8,2.3,3.6,-29.9,-4.2,-6.5,-17.4
821.622	32.277	5	-2	mAACG	[m5C]AACG	0.717	-0.9	2.2,2.9,-1.2,-1.3,19.3,-11.9,-21.5,3.8,-16.8,4.5,-28.5,6.4,19.6,3.9,-19.9,-15.9,49.7,21.7,-46.1,5.7,-10.9,-5.2,23.2,-1.1,-65.4,-4.2,-18.4,-50.3,-27.4,-25.8,0.1,3.2,2.9,-1.7,9.2,-22.8,-1.3,-11.3,-24.9,-32.2,4.5,-14.0,-36.5,-0.9,-1.0,-47.8,4.7
821.622	32.372	5	-2	mAACG	[m5C]AACG	0.714	-0.9	0.3,-13.7,-0.5,-3.9,6.6,-20.3,-10.4,8.6,23.9,2.4,-6.5,7.3,11.5,8.0,-5.4,-15.3,-6.0,-1.0,-13.8,1.3,-5.1,7.5,-20.5,6.5,-9.0,18.3,19.4,7.0,-17.3,15.2,-23.0,4.9,30.2,-18.8,-65.5,-5.6,-18.2,-19.3,-24.7,-12.8,3.3,24.6,-19.1,9.5
821.622	32.534	5	-2	mAACG	[m5C]AACG	0.525	-0.9	1.0,-4.6,-10.6,-9.1,-8.9,13.1,-14.9,3.3,-7.1,12.6,-4.6,1.5,14.9,-37.5,1.4,-15.8,-10.4,-13.2,-4.2,-13.3,-15.4,4.0,16.9,21.4,-0.3,-4.1,10.0,-7.3,-49.0,3.9,-58.0,1.2,-5.8,20.6,-10.8,25.4,4.8,-22.7,-33.0,-23.9,34.2
826.62	37.838	5	-2	AAACG	-	1.25	-0.6	-0.8,-6.6,5.6,5.6,1.2,-10.8,-9.3,-4.6,9.4,10.1,-0.4,-4.8,5.2,-6.2,6.3,-10.9,9.3,-9.5,-8.8,-2.5,1.9,-19.7,-7.5,-10.1,-8.4,26.5,38.6,-12.6,-13.1,-5.5,17.8,-9.1,28.9,-14.5,5.8,14.9,9.0,-15.6,-23.7,9.8,5.6
826.62	37.949	5	-2	AAACG	-	1.083	-0.6	-4.3,1.3,0.3,4.6,3.9,2.7,2.7,10.7,-1.6,15.3,-6.1,-1.0,-18.1,8.8,3.4,5.6,4.4,20.0,20.1,-5.8,-7.3,-1.6,-1.7,41.2,6.9,9.5,-17.9,-7.1,2.9,-21.0,2.4,41.2,6.6,-0.3,48.0,6.2,-37.6,-5.9,1.8,6.6,-49.4,-22.8
826.62	37.742	5	-2	AAACG	-	0.871	-0.6	-1.8,-9.4,-9.4,4.0,11.5,-5.1,2.8,0.6,3.4,-0.8,-0.7,-5.2,-2.1,5.0,19.5,-15.9,-4.7,-3.0,3.4,-9.9,13.4,3.7,12.5,-2.5,-42.6,1.5,-1.5,-12.3,-3.5,35.3,1.1,-2.7,-25.2,-27.6,-10.5,4.0,-8.6,-17.2,-5.1,-11.2,17.6,-11.5,29.5,48.6,-16.2,-14.5,52.1
827.113	36.943	5	-2	AAAUG	-	1.132	0.4	0.2,2.1,3.7,3.7,-1.9,-1.5,2.0,4.8,-3.3,7.1,0.8,-0.0,5.3,-5.2,-10.2,-12.1,10.2,5.7,-2.9,-0.1,36.3,33.4,-16.4,-0.0,-2.8,5.7,5.6,7.0,-14.9,-18.2,-3.5,-2.1,-0.2,2.4,3.5,-23.1,-2.7,-2.4,-14.2,-3.3,-2.4,-1.6,10.9,1.3,-21.2,-7.6,2.4,7.4
827.113	34.945	5	-2	UAAAG	-	1.12	0.4	0.5,3.2,1.7,-1.1,-3.0,4.8,2.2,5.5,-68.3,9.0,0.2,0.4,4.1,7.1,-10.6,-4.6,-4.9,-0.9,-2.7,1.4,6.4,-9.8,-8.9,-7.8,-11.7,-4.4,-0.8,0.1,-4.3,-15.3,-8.7,-0.1,-14.0,-9.2,-6.1,13.3,11.6,-2.5,-3.1
827.113	35.041	5	-2	UAAAG	-	0.94	0.4	0.3,2.5,-2.7,-1.1,2.2,0.5,-4.0,-0.9,-1.3,-0.2,0.0,-5.6,0.1,-2.4,4.3,-2.3,-13.4,7.4,-10.8,0.7,-5.1,0.5,6.1,-1.2,3.0,3.4,8.7,6.9,-6.5,-2.0,16.5,0.3,14.2,8.1,4.9,-69.7,5.8
827.113	34.834	5	-2	UAAAG	-	0.907	0.4	1.5,-0.8,-8.3,3.2,8.7,4.4,-2.4,10.7,-6.7,1.3,16.3,-26.2,2.0,-2.3,-3.4,-16.3,7.6,-11.6,3.6,-9.5,18.3,-15.0,0.9,1.8,-21.3,-14.0,-0.8,12.4,-10.0,7.2,-0.3,7.5,-12.3,-18.8,-8.5,3.5,-50.5,12.8,11.2,-12.1,-35.2,-5.2
833.412	29.944	8	-3	CUUCUUUG	-	0.681	-3.3	-10.9,-5.0,-5.0,12.3,12.4,1.3,6.2,-1.1,-18.0,-25.5,5.8,-5.2,-5.2,14.2,-10.4,6.2,-25.8,6.7,-8.2,-49.6,8.2,-23.6,-17.4,10.3,6.0,43.7,24.6,-22.7,11.3,46.7,6.3,-16.7,12.2,-19.0,1.8,-52.9,0.9,2.9,1.7,8.0,10.2,-31.8,28.8,-1.6,-31.7,2.3,-17.2,39.5,11.7,-19.9,-6.8,38.7,27.9,-11.4,-13.4,-15.5,20.4,-1.3,1.3
840.434	27.992	8	-3	CCCUUACG	-	0.693	-0.4	3.3,-22.9,-8.9,4.9,4.8,22.1,22.1,1.9,-4.5,-5.9,0.3,13.3,11.4,-15.2,-15.1,-9.4,5.0,18.7,-13.8,17.2,51.5,4.5,-2.7,-7.8,-7.9,-59.0,-14.8,3.3,2.9,15.4,29.1,1.5,-9.1,-5.8,-2.4,-14.6,3.5,2.6,10.1,-11.5,-17.7,1.7,1.6,-5.3,-1.6,15.7,10.9,-16.4,-1.7,-32.6,-24.9,35.2,-22.3,-17.8,-50.5
840.434	28.137	8	-3	CCCUUACG	-	0.549	-0.4	1.0,-9.3,10.9,-17.3,-15.1,8.3,9.1,12.5,12.5,-20.5,9.5,25.1,-21.9,-10.3,-19.5,-32.9,-7.2,-10.6,6.7,-51.7,-25.1,0.9,2.9,-13.7,5.6,6.0,-31.5,31.7,19.6,6.6,-28.1,10.9,-10.0,-24.6,-18.3,34.6,-48.2,-27.0,26.7,-19.2,13.9,-1.0,-0.5,-21.3,-57.3,-31.4,20.8,-10.7,-31.5,-30.9,-22.9,-13.9,16.9,-0.6,-18.2,-6.4
848.438	35.376	8	-3	AUACCCUG	-	1.204	0.5	5.5,-2.4,3.2,-6.8,32.6,-47.5,6.9,-1.7,-14.6,14.9,-7.4,12.9,0.5,8.1,-32.1,5.9,6.9,5.3,20.9,7.6,-9.0,-13.3,-4.9,9.7,11.6,-4.1,5.5,4.6,10.4,-26.0,-1.1,7.3,-17.4,-21.7,5.3,-12.1,18.9,-20.4,-7.6,2.9,16.5,-21.3,-16.4,-34.0,-39.2,-9.3,-26.3,10.9,-33.0,14.3,-27.3,-0.8,-2.3,-7.3,-16.4,-46.5,13.8,-5.6,-1.4,8.4,-44.3,-25.2,64.2,-21.1
848.438	32.165	8	-3	AUCCCUAG	-	1.134	0.5	-11.5,-6.7,-6.7,15.0,1.8,5.4,-3.9,-12.2,-7.2,-9.5,-11.7,3.3,4.4,-5.3,-3.0,-12.0,-8.3,17.0,-6.8,1.7,-3.6,-13.8,-11.0,-6.9,4.6,13.3,6.5,-7.0,11.3,-1.8,10.2,1.2,-12.7,-15.6,65.4,-7.0,5.8,-8.4,-20.2,-9.7,0.4,-16.1,3.4,-8.7,-5.9,-8.8,2.1,15.8,-7.5,-0.4,-2.1,-22.0,4.5,12.6,-7.3,26.6,-7.3,17.7,15.0,0.7,28.2,-14.0,-5.8,14.3,-5.6,36.6,-27.9,-47.2,-4.1
848.438	35.298	8	-3	AUACCCUG	-	0.911	0.5	3.1,5.5,-9.8,4.2,-2.3,1.3,-10.2,39.9,-40.1,-5.8,1.7,8.6,4.2,6.7,4.6,-31.9,-19.5,4.0,1.9,-7.8,-15.0,-2.0,6.4,-14.3,15.7,-28.2,-58.3,-8.5,5.6,3.0,-33.1,-13.4,0.7,4.5,-4.1,12.5,-5.0,-11.3,-16.0,-6.4,-12.8,20.2,19.7,10.4,-16.5,-7.5,24.3,-13.6,-10.4,-26.4,33.3,-11.2,-16.5,1.1,6.0,9.3,-44.2,3.9,9.9,-17.4,-50.4,-16.1
848.438	31.399	8	-3	ACUCCAUG	-	0.741	0.5	-5.8,-2.2,-0.3,-9.2,6.9,-1.4,8.1,-0.5,-4.1,-1.2,5.7,-14.4,2.2,-4.9,14.3,0.8,-68.3,5.7,-1.9,-3.1,-8.4,1.1,-3.8,-7.0,-5.7,6.3,-8.1,-13.4,0.8,-56.4,-12.2,-8.0,-27.7,-33.7,-0.6,-6.6,0.7,-25.8,6.0,-17.1,5.4,-17.9,-4.5,10.2,-17.2,-10.6,-7.1,6.6,-16.8,-3.8,-0.9,-16.9,59.0,-8.5,-25.8,4.3,-1.5,17.9,28.6,-23.7,20.9,-37.7
848.438	31.51	8	-3	ACUCCAUG	-	0.506	0.5	3.2,9.4,2.2,2.5,2.0,5.6,-11.2,6.8,4.6,14.7,-45.1,14.2,-5.5,-3.3,-30.5,-0.2,8.2,-27.4,-6.0,-8.0,-8.4,6.0,-7.3,4.2,-16.3,-35.0,-10.2,24.3,6.5,2.1,2.9,-12.9,-4.8,-5.7,31.3,18.0,8.8,-10.9,10.0,-11.8,-69.8,15.4,-36.5,-15.9,-3.5,9.0,13.9,9.4,-24.4,-12.6,9.9
848.438	35.202	8	-3	AUACCCUG	-	0.492	0.5	-12.6,-4.8,-12.2,-10.6,-6.0,12.0,6.1,-8.7,25.3,41.2,-38.8,-55.2,13.1,-7.8,-0.6,2.8,-5.1,-13.7,-12.1,-5.2,22.5,21.6,-11.7,7.1,-9.9,0.2,-19.7,-1.6,14.8,-4.8,-7.8,-16.2,4.5,-1.3,18.1,28.6,-12.0,18.7,24.7,-9.6,-9.1,-17.9,5.8,20.7,3.1,7.9,-21.4,19.7,15.4,1.8
848.438	35.779	8	-3	AUACCCUG	-	0.046	0.5	-57.3,-27.8,-34.4,10.5,18.3,-31.7,-7.5,-20.5,-64.9,39.5,34.6,-48.7,-4.7,-24.9,-9.9,5.4,14.9,-1.5,-65.4,-10.2,11.9,-19.9,-19.1,-62.0
848.77	32.501	8	-3	UCAUCAUG	-	0.594	5	11.3,0.2,-4.3,-20.4,-9.3,0.2,0.2,3.4,-9.3,3.1,-5.4,9.9,-5.4,22.8,-67.3,-19.2,3.0,9.1,5.4,17.5,4.6,25.5,19.0,19.9,21.3,-42.8,-6.9,-12.1,-20.2,10.5,10.0,16.8,-4.5,-10.5,-37.7,8.0,27.8,-26.1,8.1,8.1,-38.6,-22.7,26.5,-5.9,-8.4,-6.9,-9.5,49.9,2.4,-21.9,35.9,-24.2,35.3,9.7,-21.1,33.8,-7.4,-18.8,23.5
848.77	32.227	8	-3	UCAUCAUG	-	0.299	5	-10.4,-1.6,-7.1,4.6,11.8,20.8,0.2,0.2,-6.8,8.2,-1.1,11.8,35.1,-5.5,4.2,1.6,-10.1,42.3,-6.8,36.6,12.1,21.8,33.7,8.1,-35.1,-16.2,-6.1,-6.7,-67.2,18.1,-12.8,-12.2,68.4,-42.0,33.2,3.2,17.6,-53.6,26.3,10.3,22.9,-62.5,33.7,6.7,30.7,-2.1,-4.2
856.44	38.397	8	-3	AAUUCCAG	-	1.281	-2.2	7.9,13.5,-10.9,-2.1,40.4,10.3,-6.6,10.0,10.0,1.3,-5.9,-0.2,6.0,5.8,-0.9,-0.7,-5.8,6.5,-8.5,-16.2,-14.3,25.6,-13.2,8.3,-1.6,8.2,-0.3,-4.5,-2.9,-1.8,-10.8,0.8,12.1,-3.3,17.0,19.2,34.7,-16.4,3.2,-10.0,-11.1,-1.9,16.6,-4.4,-41.6,7.8,-20.2,-47.8,2.0,12.6,-11.3,16.3,33.4,3.3,-0.7,3.5,-4.8,11.7,-4.6,7.6,0.7,-22.1,-10.1,-3.0,3.8,9.6,-61.8,-10.8,-12.7,-15.2,-2.8,28.7,-16.6
856.44	38.285	8	-3	AAUUCCAG	-	1.189	-2.2	26.4,2.0,-2.1,4.1,-6.7,2.6,2.6,-3.8,-3.5,54.6,7.8,38.2,8.2,-8.8,1.8,9.6,3.8,16.7,1.7,7.3,-2.3,-0.8,15.1,7.1,4.6,-16.4,16.8,-29.3,10.3,-10.5,-9.0,-3.2,-26.6,-10.5,3.1,-31.3,8.0,-3.6,15.2,-22.7,9.4,-20.6,11.1,-62.1,0.5,-12.8,14.5,29.7,-8.9,-50.0,-10.3,-5.0,1.9,21.0,6.7,-41.8,-19.2,-11.4,-18.2,-1.3,-5.4,8.8,-28.5,-9.6,-51.3,2.0,15.6,18.7,0.4,-19.9,16.1,-23.9,-9.8,4.5
856.44	38.492	8	-3	AAUUCCAG	-	1.094	-2.2	8.2,16.1,-8.3,1.8,0.8,0.8,3.9,3.0,6.0,37.1,7.0,-9.9,-7.2,4.0,-11.8,-11.6,-4.4,-16.6,-12.6,-10.4,5.7,-2.0,2.6,-4.0,32.2,-5.7,43.6,-7.5,-5.5,1.6,18.1,-7.9,1.2,3.0,10.7,-2.9,8.1,14.1,11.4,-12.6,28.5,-3.0,-5.5,0.4,-61.7,-4.9,-22.1,-7.7,-8.2,-24.6,23.7,-38.0,63.2,5.0,9.7,1.4,15.0,11.4,23.1,42.0,27.4,28.3,-12.1,-8.2,-8.3,6.0,-22.5
856.769	39.611	8	-3	AAUUACUG	-	0.802	-0.8	-4.8,-3.6,-2.5,13.7,13.7,-4.1,8.5,4.2,3.1,-1.0,-15.1,-6.2,2.9,-8.3,3.0,-14.5,0.9,2.0,6.2,-5.6,3.9,-1.0,2.8,1.0,8.7,55.1,-0.0,11.5,-0.9,-24.3,45.0,8.2,3.8,4.9,1.2,5.7,-3.9,-1.5,13.0,-8.3,-4.4,-8.7,2.8,7.9,-1.9,14.0,9.0,-21.6,3.8,-6.5,-20.8,-18.5,-14.6,-8.8,5.6,1.5,21.1,-20.7,6.5,-9.9,41.8,2.4
856.769	39.723	8	-3	AAUUACUG	-	0.406	-0.8	-6.2,3.9,3.9,12.6,-10.0,-25.3,-0.7,-8.7,8.9,17.9,-4.3,25.9,-20.2,21.4,-2.9,27.7,-31.3,64.8,-9.0,-2.5,35.4,-19.5,-6.3,58.8,-30.0,8.9,9.1,-13.7,-39.6,-25.8,-38.5,-1.8,6.4,23.1,-43.7,-52.4,-37.6,14.8,-16.9,2.1,44.1,-11.6,63.2,20.7,-50.1,1.0,-30.4,-16.7,16.1,-11.9,9.5,16.3,64.9
864.446	37.966	8	-3	AUAAACUG	-	1.096	0.2	-4.0,-3.1,3.5,4.8,0.9,0.6,5.5,1.6,13.3,-66.8,-6.8,-2.3,-9.1,-11.5,-8.7,-2.2,-9.6,10.7,-17.2,18.6,-5.9,16.7,-9.4,2.5,-4.0,-10.8,8.8,20.9,-13.3,-21.1,4.6,11.2,-12.6,11.2,-22.4,-2.0,-2.5,-61.6,12.6,10.0,1.7,20.1,7.3,7.2,-3.3,-8.2,-40.9,-23.4,-12.3,4.8,-11.9,-2.2,-2.2,-19.2,-18.9,-4.5,11.5,10.5,-25.1,-23.3,18.1,-18.5,-27.7,27.8
864.446	38.061	8	-3	AUAAACUG	-	1.091	0.2	-3.2,-2.5,-1.6,-2.0,-1.4,3.7,-7.1,28.0,-52.1,-5.3,-4.3,-6.5,5.6,-11.5,11.2,-14.4,-7.7,9.4,12.5,-4.1,-11.4,3.9,-12.5,6.1,8.0,-9.8,-19.3,7.1,-10.2,-11.0,-1.9,-18.3,-11.7,30.1,-13.4,-8.2,-17.2,-2.4,2.6,-11.4,5.4,-8.8,-3.3,-4.6,6.7,-16.7,-19.6,3.7,12.7,-13.7,-17.3,-14.1,16.8,14.7,-46.3,12.2,-8.4,-10.5,7.1,-2.3,-23.6,4.1,24.3,-6.7
864.446	37.888	8	-3	AUAAACUG	-	1.059	0.2	5.2,-6.0,-7.8,-0.6,5.0,-0.8,6.7,17.5,-62.6,7.3,-3.3,-1.7,-11.3,-13.6,-18.7,-4.6,-3.7,11.5,12.2,-3.5,-26.8,-8.4,-11.6,-0.9,-23.1,26.2,-6.1,2.4,16.4,-5.8,1.6,7.6,-5.0,9.4,-4.0,20.5,-11.1,13.8,-19.8,12.3,11.5,13.5,7.6,-10.9,13.1,30.5,-1.3,-30.7,-19.1,7.3,2.1,3.4,-30.9,-15.1,-17.3,-17.9,7.2,4.6,15.3,1.1,-30.3,-6.3,16.7,-18.1
875.083	38.045	8	-3	UGAAGUCG	-	0.032	-29	-34.1,-39.1,-21.6,-32.0,-40.2,-37.1,-26.6,-48.3,-32.3,-6.0,-29.2,-49.7,-12.7,9.4,-2.4,-23.4,3.6,16.3,-8.0,-24.2,-39.1,-4.7,-31.8,-22.7
875.083	37.933	8	-3	UGAAGUCG	-	0.016	-29	-31.0,-42.4,-42.7,-51.1,-55.1,-43.5,-35.7,-13.5,-43.7,-35.5,-31.4,-27.1,-25.3,-25.5,-0.4,-0.1,-10.7,-31.2,-6.4,3.1
875.083	37.854	8	-3	UGAAGUCG	-	0.009	-29	-44.0,-37.5,-21.4,-46.7,5.5,-47.6,-8.5,-56.5,-37.2,-13.1,-29.6,-9.9,-20.2,-34.2,-14.5,53.3
944.109	23.889	6	-2	CCCUUG	-	1.047	0.2	11.0,-3.8,8.1,-0.9,3.7,10.4,10.4,-3.8,-1.3,-1.4,-12.0,4.9,6.4,-16.1,12.1,-0.3,-11.1,2.3,-8.0,0.5,3.3,-7.8,-6.1,-0.5,-7.8,-6.9,-12.0,1.3,-9.8,-8.2,11.8,6.9,7.2,3.5,-10.3,15.5,-0.9,3.0,4.4,-33.4,-2.1,-5.2,-0.6,4.8,-3.2,2.6,-9.6,3.6,-22.8
944.109	30.246	6	-2	UUCCCG	-	1.007	0.2	2.1,13.9,15.4,-9.9,48.8,2.3,3.7,-1.7,-14.8,10.2,10.2,16.8,5.5,-2.6,12.9,-6.1,2.2,10.0,-30.6,8.4,-3.5,1.7,-22.4,-9.6,-1.5,-11.0,11.8,-5.1,-0.1,10.6,-15.3,12.6,-10.4,-4.2,17.6,-20.2,15.0,9.9,-1.7,-19.9,-10.7,5.6,-5.9,-14.5,-23.7,58.1,14.8,50.7,22.3,-7.4,11.9,-3.1
944.109	24.577	6	-2	CCUUCG	-	0.863	0.2	2.1,1.6,-2.0,17.9,-7.4,-4.7,5.1,-15.8,-4.0,-4.0,2.2,7.3,3.1,-2.1,-9.6,-3.7,-8.1,-5.8,15.3,-5.7,-6.6,-12.8,-4.3,-8.6,2.0,-3.8,4.1,-0.3,-13.8,-13.3,15.7,-5.2,-5.0,3.6,-14.6,0.4,-15.9,-3.5,9.8,4.9,-21.4,-15.9,2.3,12.1,4.1,-19.0,53.4,-15.8
944.109	24.001	6	-2	CCCUUG	-	0.532	0.2	-0.5,-10.2,-11.8,-19.7,2.6,8.3,8.3,-2.8,-10.5,0.7,-5.4,2.5,-22.1,22.2,-10.4,-2.4,-9.8,-14.9,-5.6,-15.5,-19.3,-20.8,15.7,-16.7,-30.3,-20.1,-17.8,6.3,56.8,15.4,21.5,-3.1,5.0,-3.4,30.3,15.5,-7.0,-26.4,52.4,-15.8,49.1,27.7,-0.6
944.109	26.269	6	-2	CUUCCG	-	0.082	0.2	4.3,25.5,-3.2,9.9,-24.8,4.4,-3.7,2.2,2.2,12.8,36.0,-9.2,36.3,-16.0,2.5,-22.8,-22.1,-35.7,-28.6,62.9,6.8,5.2
950.117	29.849	9	-3	CUCACCUAG	-	0.933	-1.1	-3.0,-8.0,-1.0,-18.3,-3.0,-3.0,-7.3,-10.9,-22.9,2.0,-4.2,5.0,5.9,-3.1,-18.7,3.1,-7.5,29.8,29.3,4.6,-30.2,4.7,-9.5,25.1,1.5,13.6,-2.3,-5.3,-1.0,2.9,-5.8,-24.8,-21.6,-34.3,3.8,-38.7,14.1,31.0,3.2,-28.3,9.9,5.4,-5.3,-37.9,-5.5,11.2,-18.1,-45.5,13.4,17.4,52.9,-27.0,-7.1,-4.9,-39.9,13.0,-52.8,-22.9,31.7,-20.9,-40.0,-36.5,31.7,-9.6,-57.0,-14.4,6.0
950.117	31.303	9	-3	ACUCCUACG	-	0.799	-1.1	-2.7,-15.6,-5.2,-15.6,6.8,-14.6,-6.0,-57.6,1.6,1.5,-21.5,3.3,18.0,-7.4,3.6,-13.7,-13.0,-13.0,-5.1,8.2,-9.8,-24.0,-38.5,-12.5,24.8,14.8,-6.2,1.3,-4.5,-4.5,4.5,-15.7,9.1,-19.9,-9.9,-26.4,-45.4,28.2,9.1,-9.2,-6.7,5.1,10.9,67.6,3.7,5.4,-8.1,-26.9,16.1,13.7,1.9,-43.6,-35.9,-11.3,59.2,-1.8,20.2,-21.9,9.3,-19.8
950.117	29.927	9	-3	CUCACCUAG	-	0.76	-1.1	-3.8,-18.5,-5.1,-3.1,2.6,19.0,13.0,-5.0,-22.3,-22.3,-9.2,-33.6,-9.0,3.1,-25.9,-8.1,29.2,-0.5,6.3,-13.1,23.2,-17.0,-13.7,-17.6,-1.6,-1.2,-13.8,35.6,-11.4,-4.7,-12.3,8.2,-0.1,9.6,-34.8,-56.2,-2.1,-37.4,-6.3,10.3,-52.1,-52.8,9.4,-16.6,-6.1,29.7,23.2,11.8,-10.5,16.4,-10.3,-26.9,-11.6,-32.2,-5.2,8.0,-15.3,-2.7,-31.1,9.4,-8.7,-3.4,1.9
950.117	31.444	9	-3	ACUCCUACG	-	0.702	-1.1	-3.4,5.2,-49.5,3.9,13.4,-4.8,-0.1,-2.2,-24.1,-15.1,3.4,-13.7,-12.9,-3.2,-2.5,-2.3,-7.0,7.6,9.5,-6.1,2.4,-19.6,-19.6,16.8,6.1,-6.9,-17.1,8.1,-21.3,-1.7,0.1,-15.6,-1.6,-15.2,-18.1,-24.4,-10.8,-8.4,8.4,6.0,17.3,-23.6,-16.6,-23.5,31.2,-0.9,-18.6,-27.0,-1.2,-20.2,38.4,12.3,4.0,-15.2,-5.8,-14.0,-21.4,-34.5,-17.6,-3.6,-11.2,10.1,0.2
950.117	31.365	9	-3	ACUCCUACG	-	0.695	-1.1	-0.5,-1.3,-50.4,-5.5,-9.1,7.3,1.3,-1.5,-32.8,8.4,-2.9,-0.8,-1.7,19.4,2.9,-7.1,5.5,-14.8,-11.8,-3.7,12.0,-6.4,0.7,-39.3,-3.2,-10.6,-14.7,-14.6,-13.5,-17.8,-30.0,14.7,10.5,0.6,-25.0,15.3,-3.0,-3.0,3.0,-9.0,2.7,-14.6,-32.6,7.3,17.3,15.3,-34.1,30.5,-33.4,44.5,16.5,-19.0,-16.3,-4.9,-27.6,-34.5,5.6,-31.3,-5.6,-27.2,-36.6
950.117	30.023	9	-3	CUCACCUAG	-	0.581	-1.1	-11.3,-6.7,8.0,-17.5,-6.3,-12.9,6.1,-17.3,-14.1,2.2,3.8,8.2,-12.8,-12.8,4.1,-8.7,-11.0,-8.4,28.9,-11.8,-30.8,13.5,6.5,3.9,-54.5,7.3,-38.4,13.3,1.6,-32.2,-4.1,-11.6,-15.0,8.7,-4.3,10.3,-26.2,-8.9,-4.8,15.8,-1.3,-0.4,-35.8,-6.7,8.3,-16.5,6.3,15.9,-25.4,-1.9,-2.2,-20.8,-32.0,-10.2,29.0
950.117	30.453	9	-3	CUCAACCUG	-	0.456	-1.1	-20.5,-5.1,-13.8,5.0,-14.3,24.9,-10.0,-8.2,15.9,10.3,-16.8,18.4,6.6,-11.9,-24.0,-22.5,-7.1,30.7,-4.8,-42.6,17.5,-12.1,-13.5,23.7,-31.9,-39.0,3.4,18.0,-38.5,0.8,1.0,11.4,1.0,-1.6,-6.4,-50.5,47.3,-6.6,-30.5,-2.9,7.3,-4.6,-45.9,-12.5,-15.3,-0.0,-15.6,28.8,13.7,15.3,-41.2,38.4,-3.4,-1.7
950.117	30.358	9	-3	CUCAACCUG	-	0.283	-1.1	-0.1,3.5,0.0,-9.7,-24.1,24.9,-10.7,-20.7,17.5,-17.9,-3.8,33.4,-0.3,-11.0,18.9,44.9,-6.3,42.8,-1.4,-8.9,8.8,5.7,-6.4,-21.5,-5.3,-58.3,0.2,-14.6,-0.0,-16.3,2.4,10.5,48.0,-2.3,-2.3,17.7,33.6,-5.8,-1.6,20.5,-15.2
950.117	30.582	9	-3	CUCAACCUG	-	0.083	-1.1	-0.4,-16.5,-1.4,-9.9,3.9,36.8,-22.8,31.9,-28.3,43.2,7.7,-16.4,-1.3,-2.1,-4.0,33.2,-29.5,-10.8,-18.8,24.9,-32.4,34.9,34.9,-31.7,-33.3,-10.1,29.3,-14.8,-10.5,-8.7
950.774	33.508	9	-3	UACUUUCAG	-	0.44	-0.6	3.2,23.9,0.1,8.6,-1.7,9.9,9.8,-7.3,6.8,4.6,18.9,-22.1,-22.0,-16.4,2.9,-0.8,-5.8,-13.9,7.8,9.7,2.0,-22.6,1.9,-38.8,-15.3,27.0,2.7,3.7,-61.8,-25.2,-21.8,4.6,-4.9,-4.9,19.5,-23.2,1.4,-10.6,-29.9,-8.8,20.9,8.4,6.3,44.0,-9.4,8.6,-39.3,-29.6,-26.8
950.774	33.653	9	-3	UACUUUCAG	-	0.085	-0.6	-22.0,22.7,-6.9,-7.1,-7.1,15.5,-15.5,0.6,-11.3,-35.0,11.4,-42.3,-41.3,-57.3,22.5,-23.3,7.7,-70.0,-4.9,-65.8,16.5,15.4,41.7,-27.0,-11.2,4.4,-3.7,2.4,-41.9,12.2,-0.1
951.105	36.305	9	-3	UUUAAUUCG	-	0.888	2.9	-1.6,37.3,-9.3,14.2,-1.2,-3.5,-3.5,0.3,-4.6,1.9,-1.4,-13.4,10.3,12.9,3.5,8.3,-6.0,-0.6,-9.8,-5.6,6.7,5.0,6.8,-5.8,10.1,9.5,-12.4,-18.7,-7.9,-18.3,6.6,-4.4,9.8,-18.4,-28.2,-38.0,-28.0,11.7,21.9,3.7,-15.0,-14.8,29.2,18.6,-23.8,14.7,24.4,23.9,-3.5,39.8,-23.5,-9.4,-42.4,8.5,-6.6,-30.7,-10.2,13.6,11.4,19.3,0.3,38.1,-29.9,13.7,3.3,2.4
951.105	36.624	9	-3	UUUAAUUCG	-	0.413	2.9	-26.2,1.1,1.1,5.2,9.0,4.5,57.8,11.3,3.4,-10.0,1.0,-8.3,12.6,-0.5,-5.6,8.9,26.6,13.9,19.7,-33.5,-23.3,-8.4,-29.9,-34.6,-3.1,-32.8,-11.5,-34.6,54.8,-1.5,-1.0,0.0,32.2,19.3,14.2,-29.4,-9.6,41.3,-9.6,5.1,-65.6,37.8,44.4,1.9,12.1,-14.4,-13.9,-19.0
955.621	26.124	6	-2	CCAUCG	-	0.988	-1.3	0.2,1.3,-10.0,2.0,-1.3,1.1,6.0,-5.1,-2.8,7.3,1.3,-7.9,-5.0,8.1,-13.1,-4.3,-4.3,-0.9,2.9,-5.5,-30.9,-8.3,-8.3,9.9,0.4,-14.0,-0.3,1.4,20.8,-15.1,9.0,-16.9,3.4,11.2,-19.6,37.8,-8.9,-3.7,-9.0,-13.1,8.1,-3.5,-6.3,-3.3,0.9
955.621	26.185	6	-2	CCAUCG	-	0.943	-1.3	6.6,-7.2,2.2,1.2,-2.6,-1.7,-10.4,19.0,-0.9,0.7,0.7,13.5,-3.0,-0.5,0.3,7.5,-21.1,-2.6,3.5,-2.4,-4.0,12.9,-8.9,-1.4,4.5,-2.1,-14.5,3.2,19.7,6.8,-39.1,15.7,-13.8,-8.3,3.7,-16.4,-15.1,6.1,-15.9,-10.4,51.6,-13.4,18.0,24.7,0.4,25.8,10.8,13.8,19.4,36.5,-19.5
955.621	29.832	6	-2	UCCACG	-	0.813	-1.3	-2.6,-6.9,-2.2,1.9,-4.6,-8.9,-3.3,-18.1,6.9,9.0,-12.5,-8.9,-10.9,-6.7,2.6,11.4,-11.4,2.4,0.8,-16.4,14.6,2.3,-12.1,-51.0,-34.7,1.6,-10.7,9.7,-28.0,-2.9,-40.1,0.1,-26.5,9.3,17.6,-42.3,-22.4,15.5,23.8,2.9,10.8,-0.9,15.4,-19.1,-29.5
955.621	31.846	6	-2	ACCUCG	-	0.5	-1.3	-0.3,-16.9,11.0,-4.6,-6.7,5.5,-1.5,-6.3,-9.8,-0.4,-3.7,-3.4,-17.3,0.8,6.8,-8.2,-9.3,-22.0,11.5,-3.9,5.6,-4.6,10.2,-0.5,-17.0,-4.6,43.9,-36.2,-30.0,-11.0,-0.2,-32.9,-3.6,24.6,17.7,-16.9,26.5,-17.7,39.9,8.5,-10.5,13.4,-4.6
956.114	28.775	6	-2	CAUCUG	-	0.97	-0.2	-3.7,3.5,-1.5,-10.6,0.6,4.2,-8.5,-1.7,-3.1,6.6,-14.2,8.6,-4.8,-0.3,-13.0,-3.4,32.2,0.6,-10.4,56.9,0.0,8.0,-10.8,26.7,0.5,-54.5,-3.3,0.1,-5.2,-7.6,-4.1,8.2,7.9,-8.0,-25.4,17.9,-9.1,-7.7,10.2,11.7,-38.6,45.7,13.7,-6.2,-5.7,-12.0,-8.0,-13.6,-11.9,-19.8,-10.4,4.4,49.2
956.114	28.618	6	-2	CAUCUG	-	0.949	-0.2	-5.4,-5.6,-2.4,14.1,2.4,-2.3,-5.2,6.8,-21.1,-8.2,-11.7,10.7,-2.3,-9.7,9.2,1.3,6.6,9.1,-7.8,3.0,-6.8,-10.2,1.5,-7.6,-14.6,8.6,-0.9,6.0,-6.6,-33.7,7.2,-6.0,-29.7,4.2,23.0,49.1,-7.8,1.3,-7.3,-4.1,9.3,20.2,-45.5,8.3,-9.4,11.1,-23.4,-16.6,-2.8,39.3,-29.7
956.114	28.904	6	-2	CAUCUG	-	0.437	-0.2	-7.4,2.5,-1.5,6.7,-5.9,3.9,-18.4,2.1,-13.8,19.7,1.9,-22.3,-2.0,-12.2,-6.8,-4.2,-28.3,55.1,7.3,-14.0,8.1,46.0,-10.9,33.5,2.9,24.3,31.3,1.8,20.4,19.4,-21.4,-38.1,18.3,-15.2,49.5,-2.8,-3.0,4.7,-32.6,29.1,-65.6,-19.1,45.8,39.9,-13.8
956.114	31.975	6	-2	CAUCUG	-	0.299	-0.2	9.6,-15.5,4.2,13.3,0.7,11.7,-22.7,-57.3,2.8,-12.4,0.1,12.8,-10.4,5.3,-41.6,-7.1,-13.0,-2.8,21.2,15.4,-19.8,-0.1,-5.4,-5.1,1.9,-5.3,11.7,27.3,12.3,1.7,-15.0,33.8,18.1,-35.1,-54.5,54.2,-42.3,33.0
957.792	34.369	9	-3	ACAUCCACG	-	0.632	-2.1	-4.0,0.9,-6.4,7.7,-12.2,13.9,49.5,-1.6,9.4,13.7,5.3,-0.5,-18.4,-13.1,-22.9,65.5,-14.6,5.9,-3.3,-0.8,34.2,7.1,-6.4,-7.4,9.1,-21.6,2.5,-5.4,10.3,-45.4,7.1,3.7,4.1,-32.3,-2.3,5.6,1.0,4.9,-36.4,-62.0,-19.8,-3.9,-8.6,13.0,-7.6,-12.5,24.3,0.3,-46.8,21.3,18.4,-11.7,-0.1,-15.8,2.7
957.792	34.324	9	-3	ACAUCCACG	-	0.485	-2.1	-6.4,-9.9,-3.4,5.9,-7.7,-2.2,-51.0,-5.0,-17.3,34.7,-45.5,-5.3,1.3,-31.7,-6.1,-61.8,-12.2,-5.2,-18.4,-35.9,-7.8,9.0,-1.9,9.0,11.0,12.0,-23.9,1.3,-6.1,-13.2,-3.8,2.8,33.6,36.1,-9.5,-4.6,-7.4,-5.6,-9.2,5.8,-39.1,-64.9,-21.4,-15.9,-17.7,9.6,-7.5,-14.3,6.2,-8.1,-39.7,-1.1,-10.6,0.5
957.792	34.212	9	-3	ACAUCCACG	-	0.337	-2.1	-12.1,2.6,69.3,-66.1,-8.1,-11.1,23.9,-16.4,14.3,-11.5,53.9,-26.3,-3.8,10.1,-19.1,12.1,-2.3,-13.5,-5.5,-21.2,5.9,13.7,-8.5,30.9,-24.7,-0.2,-2.2,13.7,14.8,-10.3,39.3,7.7,-8.7,-24.3,-13.1,16.0,-36.0,-14.9,4.7,5.2,-11.2,44.9,-3.5,-31.2,-36.8,-18.5,13.3,-4.5,13.1,-32.0
957.792	37.726	9	-3	AAAUCCCCG	-	0.284	-2.1	4.7,-9.8,-16.8,7.6,1.4,-6.0,10.1,-0.6,12.1,11.2,-2.4,2.8,2.8,-0.6,6.4,5.2,-1.6,-11.5,8.6,44.2,-21.1,-54.5,-2.2,-16.6,-19.2,-1.8,1.9,-51.5,-20.6,-13.4,13.3,23.1,1.5,-3.7,3.7,4.0,-36.5,1.1,-1.3,61.5,16.8,6.2,8.7,21.6,-31.1,-11.3,60.7
957.792	37.614	9	-3	AAAUCCCCG	-	0.27	-2.1	-1.4,15.7,15.7,14.0,-11.4,-1.5,-23.7,-8.7,-22.0,-18.7,2.6,-1.7,27.7,-15.9,-2.9,-43.8,5.7,-8.0,14.9,-10.3,-11.4,-8.3,-28.5,-6.7,-24.5,-39.0,-29.9,-22.9,-35.7,-26.1,-0.6,-5.1,-31.3,-42.9,29.2,-19.6,-21.2,6.4,4.1,-10.6,19.1,15.8,-6.4,-18.3,2.8,-47.1
958.126	35.919	9	-3	CUAAUACCG	-	0.797	4.1	0.4,3.7,1.9,5.9,-2.3,-7.2,3.6,4.0,23.0,-2.0,0.3,-10.5,5.0,15.1,-61.6,-13.1,-3.7,31.5,20.2,17.9,-1.6,9.7,-16.2,17.1,14.7,-13.3,-19.4,-14.8,-2.1,12.5,2.3,2.4,55.3,-15.2,-7.3,-4.9,-10.9,-7.3,-13.4,24.8,-16.0,5.9,-5.8,0.5,-57.7,-36.6,-28.7,24.8,11.4,-18.3,-42.5,-10.1,-10.0,3.2,-21.2,21.6,23.4,19.3,-9.7,22.6,-5.2,53.4
958.126	35.824	9	-3	CUAAUACCG	-	0.652	4.1	-0.4,3.5,-20.2,12.9,-13.2,7.2,-69.5,-7.0,4.2,-11.2,-12.4,-17.4,-7.4,26.4,11.8,12.1,-0.1,-12.6,-0.2,-7.4,14.2,26.1,5.1,-19.6,-6.5,-19.2,5.7,24.4,-21.3,8.9,64.7,-5.8,12.2,-48.1,7.0,-9.3,2.1,14.1,15.0,6.6,-17.8,-15.3,-10.4,-19.7,-5.9,-45.0,-25.8,12.0,-13.9,19.5,-11.1,-28.9,19.5,13.8,19.4,-8.1,-12.9
958.126	35.762	9	-3	CUAAUACCG	-	0.503	4.1	4.7,26.8,12.3,-3.4,6.1,-4.8,0.1,-15.8,3.9,8.5,-9.5,-10.8,10.4,-6.7,-3.5,-7.1,-16.9,-31.7,10.4,-7.0,-1.6,1.9,-4.2,17.1,-14.7,6.3,-27.5,5.9,-27.8,14.2,1.9,67.5,-3.0,12.0,-10.6,0.7,-12.0,-37.9,-42.5,4.9,1.5,7.2,13.1,25.8,-20.5,-40.9,9.1,-9.8,-25.2,-25.1,7.2,14.1,10.1,11.1,-45.8
958.126	33.938	9	-3	CUAAUACCG	-	0.336	4.1	7.7,-3.8,-18.1,-12.9,-8.3,-1.8,4.1,-1.6,0.2,1.7,42.2,-16.5,-19.3,1.9,-3.9,35.7,-14.8,16.6,-28.7,5.0,-13.2,27.9,2.0,45.0,-9.4,-0.8,4.7,10.7,8.9,19.8,-3.9,-6.7,-3.6,29.6,-14.2,-2.4,13.2,15.7,-19.7,-19.7,17.6,4.9,-38.3,13.2,-17.8,18.2,-4.7,-25.0
958.126	33.843	9	-3	CUAAUACCG	-	0.289	4.1	-16.7,1.8,10.6,-11.1,-5.5,0.7,4.0,-25.9,6.5,-10.7,-0.8,-1.6,-2.1,20.8,16.6,-17.6,18.2,-21.1,6.7,-20.8,6.5,19.3,7.7,1.5,-21.7,-10.5,-29.2,31.6,-4.2,31.3,66.3,-4.2,59.1,30.6,4.7,-13.8,-33.9,56.6,-1.6,-0.9,-7.5,28.9,-15.6,5.2,-62.7,-12.2,-3.7,-4.6
958.126	34.05	9	-3	CUAAUACCG	-	0.226	4.1	-16.9,-13.3,0.5,1.8,11.5,-7.6,15.0,1.7,13.5,-10.5,23.2,2.7,13.8,-2.5,27.5,21.7,6.9,-69.8,-10.8,-34.7,-7.7,-59.1,-16.9,16.4,10.5,11.8,9.8,-16.1,11.6,-11.7,-21.2,30.4,21.1,15.9,34.2,-42.4,-15.4,23.3,-27.8,-28.6,-56.9,21.6
967.626	31.572	6	-2	CUAACG	-	0.567	-1.4	-0.4,3.8,0.9,-5.4,10.9,-4.5,-10.7,-6.8,5.3,2.8,14.7,-7.1,20.4,-3.6,-48.7,-23.1,-0.9,10.6,-8.7,-3.6,9.5,-25.5,-1.1,-18.9,12.0,-16.2,-27.5,3.1,11.3,-24.5,-8.1,-12.0,-5.9,-10.3,-4.9,-14.9,-28.6,16.3,15.6,11.2,-6.0,-62.5,2.1,-46.5,-1.1,-32.0
967.626	34.034	6	-2	UAACCG	-	0.56	-1.4	2.1,-5.7,-4.7,1.8,-25.4,3.2,-2.1,-0.5,0.8,7.4,27.3,9.0,52.6,-40.6,11.2,-9.4,-43.2,-5.9,-0.5,21.5,-38.3,7.3,-35.0,17.1,11.6,14.0,-31.7,-54.4,-14.5,7.7,-12.3,-19.7,-1.3,13.8,-12.8,-0.2,-16.7,-6.8,37.2,5.8,13.1,4.0,27.7,23.3,0.0,40.1,-15.5,-14.1
967.626	31.684	6	-2	CUAACG	-	0.412	-1.4	-0.3,10.7,4.1,0.4,-4.8,10.2,-0.6,-1.6,-5.3,0.2,12.4,9.9,5.8,6.7,13.3,-12.9,-19.5,-9.0,19.3,6.9,2.2,-9.6,3.4,-0.6,7.0,3.7,-6.4,28.1,-30.0,13.5,0.1,46.8,19.7,27.6,17.0,-8.3,-7.4
968.119	34.66	6	-2	AUACUG	-	0.678	-0.4	0.9,1.9,-1.2,2.1,-1.3,4.4,-7.4,13.9,12.9,-19.4,-7.2,21.5,16.8,2.2,-26.3,-2.1,14.0,3.0,-1.9,8.5,2.2,4.1,17.5,17.2,8.6,26.6,13.0,-4.8,-27.1,36.2,28.2,18.0,-25.4,-14.1,-6.6,-13.0,-36.4,-18.3,9.7,21.4,-8.1,44.3,-23.4,-50.9,5.1,29.7,-35.7,-40.6
968.119	33.586	6	-2	UAAUCG	-	0.588	-0.4	-4.8,2.1,3.1,3.1,0.3,-7.0,7.4,9.6,-13.9,-2.5,-0.2,2.7,17.9,17.7,0.6,5.7,6.3,-18.7,2.2,3.1,-22.3,-9.1,21.6,0.8,-4.2,-13.3,0.7,-23.5,-22.2,26.7,-16.0,-4.1,15.6,3.3,-9.3,-54.1,-2.7,12.6,-57.1,29.2,-3.0,-17.0,-24.6,27.1
968.119	34.515	6	-2	AUACUG	-	0.405	-0.4	-2.0,6.6,7.9,3.0,-6.0,-5.1,1.1,-9.9,-28.9,28.5,-51.6,-17.0,13.7,-28.5,-9.2,-0.7,-2.0,2.5,5.2,-18.6,23.9,6.8,-11.9,1.2,-10.8,-37.7,-18.4,3.4,-35.2,13.3,7.7,-18.7,11.5,11.1,-18.8,2.5,-15.1,47.4,-6.4
968.119	35.65	6	-2	AUCAUG	-	0.068	-0.4	-10.5,-8.2,-11.6,-9.4,53.0,-14.8,-18.3,15.1,-1.0,23.1,-2.5,37.9,-37.8,-12.7,-14.0,-22.6,-14.5,-34.2,26.1,-8.2,-5.0,-5.9,-4.9,6.1,-44.8,25.1
969.099	30.951	9	-3	UGCUGCAUG	-	0.061	-15.4	-24.8,-24.8,-31.7,-46.4,-26.3,-24.2,1.3,22.9,35.3,-27.9,-66.1,10.1,-10.3,-22.8,1.2,25.5,45.7,-18.3,-37.0,-8.2,0.8,-41.2,2.6,2.6,-1.0,-32.3,33.1,33.1,-69.9,-8.0,-63.6,23.4,-13.7
969.099	34.307	9	-3	UCGACUUGG	-	0.037	-15.4	-16.1,-28.0,-59.6,9.4,7.4,-26.8,-42.8,-12.1,-22.1,-16.5,42.6,-23.9,-13.3,-49.1,-36.8,-1.7,-13.9,-35.0,18.7,-60.3,0.6,-17.6,-31.1,69.9,55.1,-53.3,-19.2,-32.0,-10.0,-10.4,-13.1,-31.4,20.8,20.8
969.099	34.353	9	-3	UCCGGAUUG	-	0.032	-15.4	-25.3,6.0,-9.2,-29.4,-27.0,-15.9,-21.6,-24.7,16.5,-11.1,-35.5,-3.8,13.8,-0.4,8.9,51.0,16.6,-23.7,-41.8,21.8,-27.1,-24.0,1.9,17.0,1.9,-27.4,20.1,-47.6,-67.8,64.8
973.801	37.262	9	-3	AACUCAAAG	-	0.916	-0.6	-16.1,4.3,4.3,11.6,-6.3,-17.6,-3.9,0.1,-9.9,-3.0,10.9,17.9,53.4,-24.2,-7.0,-13.3,-12.0,-10.6,-8.3,-21.3,7.2,2.2,20.5,-10.1,18.9,-10.6,-21.4,16.3,-23.6,-1.6,-29.5,13.0,-46.4,1.1,12.7,8.8,27.4,5.3,28.9,4.9,-36.0,-27.1,-32.8,-12.9,-19.8,10.8,-11.9,47.3,8.6,17.4,56.5,-5.4,0.6,-18.4,11.8,-66.1,4.5,-18.9,-7.5,-22.2,-9.5,9.7,-46.7,8.2,-23.6
973.801	36.478	9	-3	CAUACAAAG	-	0.805	-0.6	2.0,8.2,5.5,0.2,-6.8,-7.0,-9.8,1.6,-4.5,12.1,-14.9,-24.7,7.1,15.9,-10.9,-9.0,-3.0,-2.6,-4.1,9.7,-7.2,-15.5,-8.8,6.1,-22.6,7.3,-34.5,-2.0,-4.3,-5.1,4.3,10.2,2.4,-16.2,21.4,-2.5,11.5,-15.9,6.4,2.5,-8.5,2.0,-12.3,-14.8,-28.3,5.0,-13.5,33.9,-28.2,3.4,-21.9,-15.5,5.8,-11.8,17.6,-57.2,-15.9,1.8,7.2,14.3,-66.5,-0.9
973.801	36.271	9	-3	CAUACAAAG	-	0.705	-0.6	1.7,-2.4,7.1,6.5,-14.5,-0.8,14.2,-3.1,-6.9,-16.9,5.6,-52.8,-15.9,-9.3,3.1,6.3,20.5,-1.2,6.3,4.0,-9.5,0.4,-15.9,4.4,-13.8,-5.5,6.4,-9.0,20.4,2.5,5.9,5.7,-9.9,-36.9,-3.6,-17.5,31.8,-13.1,-8.2,-5.6,-9.6,-36.4,-50.9,6.0,54.7,6.5,0.1,-17.4,-34.9,18.3,8.5,-4.5,-50.4,-18.0,-6.9,18.4,3.8,-3.1,12.0,18.4,-49.5
973.801	36.64	9	-3	CAUACAAAG	-	0.188	-0.6	0.7,-14.1,2.5,-49.4,8.5,-38.2,5.6,-6.4,11.8,-27.0,8.7,-38.0,-68.3,4.5,24.5,-24.6,-10.2,10.1,-18.9,2.6,24.7,-15.1,3.9,16.0,-30.3,-9.4,64.8,-57.4,-28.5,-25.8,29.6,-20.3,-55.7,-49.7,14.4,-30.1,8.3,-44.4,-27.5,-9.0,21.5,-43.2,10.4
973.801	37.552	9	-3	AACUCAAAG	-	0.096	-0.6	-9.1,-16.9,4.8,0.2,7.1,15.6,-26.8,4.9,-33.3,-18.0,-11.0,6.7,-35.4,1.1,22.2,-15.2,-12.4,-60.6,18.9,-36.3,2.8,-37.7,-10.2,28.4,49.9,-27.8,-43.7,-19.3,-22.8,-40.7,-43.8,-13.1,-28.0,-9.5
979.63	37.071	6	-2	AAACUG	-	0.776	-3.7	-3.2,-2.5,-14.0,-0.1,-5.5,-5.5,-8.6,-4.2,7.1,-0.1,6.7,-5.3,-9.6,-14.3,13.4,-8.8,-14.6,2.3,3.9,-15.6,-34.8,-4.1,1.2,3.4,5.9,-20.6,-16.9,-5.0,-8.8,-17.6,-24.0,10.8,-7.2,36.9,5.4,-6.9,-0.7,-5.3,-5.2,-18.8,-14.5,38.1,14.2,-9.6
979.63	37.009	6	-2	AAACUG	-	0.773	-3.7	8.5,1.5,-2.6,1.2,3.0,14.7,1.3,1.3,4.4,-2.0,-19.2,9.0,4.2,8.0,-4.9,22.5,-2.1,-37.5,22.4,-2.0,8.1,-23.1,21.3,-6.0,-9.4,-7.8,5.3,4.3,-8.8,-15.3,-4.2,-0.5,-25.3,1.2,14.9,15.3,15.4,11.3,-11.7,14.7,11.5,-17.9,8.1
979.63	38.99	6	-2	AAUACG	-	0.751	-3.7	3.3,-6.1,1.0,-12.2,9.1,5.5,-10.6,-3.8,-3.5,-9.7,-0.2,-0.2,8.4,16.5,2.3,0.6,-25.3,-21.8,-4.6,-13.0,8.2,-59.2,-5.7,-12.2,41.1,16.5,4.5,8.4,19.5,-42.3,-11.8,5.6,-14.0,-3.4,5.6,-30.0,48.6,-18.7,24.3,6.3,4.3,1.4,41.4,-33.2,7.9
979.63	35.729	6	-2	UAAACG	-	0.676	-3.7	8.9,-9.5,-1.5,-3.7,5.1,-7.2,7.9,-2.6,-2.4,-10.5,7.7,-5.5,-2.8,10.4,-19.7,12.2,-3.3,-9.0,-7.8,-8.5,-13.4,40.5,-6.4,-14.0,11.2,1.1,-18.4,-11.9,-11.3,-27.7,-7.3,-68.7,1.4,-14.5,-1.3,-6.6,-31.5,6.5,5.5,-14.3
979.63	39.164	6	-2	AAUACG	-	0.545	-3.7	1.0,17.6,-1.4,1.0,-0.6,-5.4,-7.9,-3.2,-6.0,11.0,-6.4,2.4,2.4,-4.3,1.5,0.0,0.9,-4.6,7.1,1.3,11.6,4.7,10.0,5.7,-0.2,-7.0,-0.3,-12.1,2.0,2.3,8.5,-6.6,0.6,30.7,-14.1,-3.6,-0.3,10.9,-33.7,6.9,-15.7
979.63	39.052	6	-2	AAUACG	-	0.538	-3.7	-1.7,-1.9,-1.8,27.6,15.3,15.3,8.5,-0.8,-0.0,1.6,0.9,-0.3,6.7,5.5,-3.5,-3.9,14.3,-20.0,2.0,9.0,-4.2,-17.0,10.3,-5.7,15.1,-2.4,30.1,1.5,13.8,-5.4,-7.5,-65.2,3.4,-6.8,13.6,-1.4,-0.4,9.9,22.0,14.7
979.63	35.617	6	-2	UAAACG	-	0.537	-3.7	0.8,-6.4,-0.6,21.1,1.5,5.2,-1.5,6.9,-8.6,8.0,-6.4,-13.2,16.7,-0.1,11.2,7.7,1.5,-8.2,-26.2,-0.8,23.9,7.7,0.8,-66.7,24.5,-8.1,-9.7,-9.7,27.7,19.5,-4.4,17.6,12.6,-7.8,17.2,2.1,3.1,-29.0,11.0,-15.4,7.8
979.63	35.488	6	-2	UAAACG	-	0.312	-3.7	0.9,-4.5,-1.3,-1.5,-1.1,-0.1,-0.2,-4.7,-23.8,-4.6,-3.4,-19.0,0.8,-10.5,0.7,-1.2,-56.4,-7.6,-4.6,7.2,-4.9,-0.2,-24.8,-2.1,-1.8,15.7,8.5,14.2,-30.2,5.0,24.9,7.5,-19.3,-23.9,-22.3,-29.5,-4.0
979.63	34.705	6	-2	UAACAG	-	0.292	-3.7	3.1,-2.4,-9.8,13.9,3.9,6.3,-1.0,-8.9,0.9,0.6,-5.9,-0.6,3.7,0.2,-1.3,-0.5,8.8,-0.3,-15.4,4.2,-4.7,-4.8,-0.2,-32.2,-4.7,18.6,-11.1,-23.1,15.3,25.3,-9.7,14.4,-12.4,2.9,7.1,-3.6,31.0,-8.6
979.63	35.84	6	-2	UAAACG	-	0.104	-3.7	-7.7,0.0,12.7,-19.3,-8.7,-23.1,18.6,-3.3,14.1,-24.6,-28.9,-46.9,8.9,-22.2,-57.1,2.4,23.1
987.113	36.176	6	-2	CGCAAG	-	0.032	-26.5	-42.6,-52.9,-31.4,-38.2,-21.8,-43.7,-51.8,-37.8,-28.4,15.2,55.3,-48.0,-0.0,-50.0,-51.4
991.145	33.077	6	-2	CAAAAG	-	0.487	-2.3	7.6,0.1,-1.4,-14.6,13.1,-0.9,-1.0,8.0,7.9,-7.7,1.4,-3.2,11.0,-3.0,10.4,-3.3,-1.7,-3.7,17.2,-43.3,-19.0,-23.6,6.7,-44.8,12.3,-55.1,30.8,0.8,34.9,-3.4,-8.5,-30.3,7.4,-31.6,-18.5,-7.3,20.3,-5.5,2.5,10.1,-5.0,-10.2,-37.6,-1.6,-29.2,-30.1
991.145	32.948	6	-2	CAAAAG	-	0.327	-2.3	-4.4,0.4,-0.7,5.7,-5.1,-9.9,-23.0,-0.5,-4.9,27.8,2.5,-2.9,-7.8,-31.7,-22.6,-31.6,-29.0,15.0,11.7,15.5,-27.7,7.2,7.4,9.1,7.8,15.6,41.0,2.7,-3.2,29.0,-6.9,13.3,-19.5,-4.1,-6.6,-46.2,28.8,5.6
995.658	57.796	6	-2	rrCCUG	[mmA][mmA]CCUG	1.185	-1.2	-7.5,-3.0,4.8,1.5,-5.4,-6.5,1.3,1.3,-1.4,3.3,-0.7,2.0,-9.9,2.4,1.7,-3.7,2.6,-9.0,-5.6,-1.2,-6.9,4.8,-3.8,-1.8,-6.2,-6.4,-5.1,-14.1,-2.1,-3.7,8.7,2.1,16.4,-7.2,4.4,43.5,9.2,11.4,-14.6,-10.4,24.8,-13.1,-53.3,1.0,-3.0,5.6,-64.0,-26.0,-13.7,-20.0,4.3,-7.3,5.6,-1.6
995.658	57.75	6	-2	rrCCUG	[mmA][mmA]CCUG	0.907	-1.2	-6.8,-5.2,2.1,13.2,-5.5,-7.9,-5.0,-5.0,-10.3,13.0,11.7,1.0,7.8,-0.2,11.6,-0.4,-13.3,-9.7,6.6,-26.3,4.2,4.8,-9.9,5.8,14.0,-3.6,-10.7,2.8,-22.0,-62.5,-1.1,-9.1,3.7,-14.1,-29.1,2.5,22.0,-2.5,-14.2,-62.1,-8.0,24.8,-4.5,-5.6,-14.9,7.4,-31.4,-10.4,5.0,7.5,-4.3
995.658	58.048	6	-2	rrCCUG	[mmA][mmA]CCUG	0.291	-1.2	-26.7,-12.5,21.1,0.8,1.6,-21.0,16.1,-27.1,-8.9,-15.3,12.2,-23.0,-26.3,4.0,13.8,22.9,-56.5,25.1,6.3,13.9,-8.2,-48.5,-21.2,14.9,7.1,38.5,13.1,-33.8,-33.8,-4.1,3.4,-9.3,7.7,-46.8,-2.6,-51.0,39.2,41.7
996.097	24.801	6	-2	GAUUGG	-	0.011	-23.5	-2.7,-6.3,-6.3,32.8
996.145	22.961	6	-2	GAUUGG	-	0.182	24.5	0.5,8.7,6.4,-0.4,-0.4,14.4,-6.0,66.5,-10.0,-53.1,32.6,9.6,4.1,59.9,0.0,0.0,0.0,-19.4,-55.3
996.145	22.787	6	-2	GUGUAG	-	0.153	24.5	0.1,-2.0,0.8,-1.3,-3.2,-3.2,4.8,7.5,-16.7,50.4,0.3,10.6,-1.4,-1.4,17.5
996.145	24.096	6	-2	AGGUUG	-	0.075	24.5	-7.0,5.7,-1.9,3.5,-6.3,-13.5,8.4,-22.8,1.4,55.2,20.6,20.6,15.5,-21.0,9.1,32.1
996.145	24.353	6	-2	AGGUUG	-	0.048	24.5	-20.7,-17.2,-18.4,-6.7,-37.8,-7.5,32.2,14.7,-54.7,4.0,15.9,13.7,-17.8,-23.7,-21.7,-4.0
996.145	23.811	6	-2	AGGUUG	-	0.001	24.5	53.4
1007.13	57.734	6	-2	CGAGAG	-	0.006	-16.4	2.4,-37.6,7.2,46.7,-60.1,58.3,-2.5,-44.8,-1.9,-17.1,-69.9,19.1
1011.15	58.019	6	-2	AAGAAG	-	0.001	-1.4	-13.7,62.3,-13.5
1020.11	25.85	6	-2	AAAUUG	-	0.937	-0.4	4.1,-2.7,-6.7,-5.9,-10.2,-10.2,1.5,-11.1,7.7,15.3,3.3,10.2,-14.0,25.0,-15.0,-2.0,-5.4,1.7,-9.5,-3.2,2.9,-16.0,-3.5,-2.7,18.4,-6.9,7.3,-1.6,8.1,14.2,-5.6,7.1,-10.5,-9.1,6.3,-10.4,-11.0,-17.4,16.5,-18.4,-14.4,-3.5,-1.6,-35.2,19.7,3.6,20.9,-25.3,-45.3,1.6,4.1,1.1
1020.11	25.771	6	-2	AAAUUG	-	0.869	-0.4	7.9,-2.1,-20.4,-20.4,-9.5,1.2,17.8,-0.1,0.4,-0.9,10.0,10.2,16.4,-1.5,3.4,-14.9,-2.2,3.6,6.9,-57.4,-11.8,-5.2,-1.9,-19.2,2.4,6.8,6.8,32.9,-8.3,23.2,1.0,-15.0,-6.6,-13.5,3.3,-18.1,39.0,-25.2,-12.7,-16.1,-19.1,-0.3,-2.4,-10.0,9.6,25.7,-6.1,-6.1,-19.8,40.4,47.4,5.9
1020.11	25.962	6	-2	AAAUUG	-	0.731	-0.4	6.0,2.0,-1.5,-12.0,-6.6,-5.8,3.7,-18.6,-18.6,-9.4,-5.7,-4.1,-2.6,1.1,-16.2,2.9,25.0,22.1,5.3,27.5,-2.9,39.3,-40.3,-8.8,-4.4,-13.3,12.5,10.6,-40.8,1.1,-2.9,6.9,12.9,12.3,-11.5,10.5,41.4,45.5,32.7,-12.9,21.8,-4.8,-18.5,1.5,0.6,-14.0,-27.1,-10.9,2.1,-2.4
1064.47	31.863	10	-3	UmACACCAUG	U[m5C]ACACCAUG	0.477	-3	-3.9,9.2,-24.4,8.3,-10.3,-14.8,10.9,-4.1,3.0,6.2,3.4,-6.1,-12.7,10.5,8.4,15.2,-12.2,-9.0,-18.6,-29.1,6.1,5.6,-5.4,-21.1,11.3,8.9,7.4,-14.9,-29.1,9.7,4.4,-1.7,3.6,11.8,16.4,41.4,-16.5,10.5,5.0,9.5,19.8,-7.1,-30.5,8.2,-8.1,-14.1,25.5,17.2,24.2,-20.6,1.4,8.9,-42.2,-8.3,12.8,-5.2,12.3,6.4,-39.9
1064.47	31.958	10	-3	UmACACCAUG	U[m5C]ACACCAUG	0.431	-3	5.9,1.0,-37.6,-11.9,-15.5,-3.7,-26.3,2.4,-9.7,5.2,-15.3,-18.5,8.4,-12.9,18.9,9.2,-53.1,-12.6,13.2,13.3,7.1,-3.5,-27.0,-14.0,-9.5,-27.1,6.3,16.4,17.9,0.2,-11.7,-10.9,2.1,20.4,2.6,-34.5,21.1,32.0,-10.2,-26.1,-58.1,-17.4,12.0,-18.3,-26.9,-46.0,-14.3,-0.9,27.1,12.9,-5.8,-4.3,-10.2,5.8,15.8,14.2
1064.47	32.086	10	-3	UmACACCAUG	U[m5C]ACACCAUG	0.135	-3	1.5,-14.3,12.6,-15.7,19.7,-0.7,24.4,-21.2,-53.3,25.3,20.7,-5.8,16.9,30.3,-20.1,-3.2,-35.5,49.3,11.5,-44.9,1.4,-51.3,-25.5,41.6,-54.4,-64.9,17.2,-14.6,18.8,37.9,-9.3,-33.7,56.8,-31.8,1.6
1068.13	37.502	10	-3	AUAACUACUG	-	0.924	-0.7	-0.9,-5.2,22.5,-57.6,-1.6,-13.9,-2.5,-0.2,18.4,8.2,-1.5,-0.1,-7.6,8.0,-5.5,0.2,-0.4,-1.9,21.0,-14.8,-3.1,20.7,11.9,-19.7,-24.8,0.6,7.3,5.9,15.0,-3.6,-22.0,-4.1,-23.6,5.6,-3.4,29.4,-1.7,-21.9,16.1,8.5,-1.7,-10.2,-16.8,-12.8,45.6,-21.2,23.0,-21.6,-9.2,-7.1,-1.1,-3.8,-7.4,-8.2,-2.2,1.8,4.9,-62.8,-29.9,-18.3,-16.1,-13.2,-13.3,-25.2,-2.5,-14.0,-36.6,42.1
1068.13	37.597	10	-3	AUAACUACUG	-	0.746	-0.7	4.0,-1.3,30.2,-49.8,2.8,-4.6,-12.3,8.7,9.0,-4.2,1.2,-7.1,-9.5,-1.3,-15.5,-11.6,-9.1,-6.8,-0.6,7.3,-4.5,-12.1,-17.0,-10.1,-9.5,-4.1,-18.4,17.9,-5.7,10.2,-10.7,16.4,-18.6,7.8,1.1,6.8,24.9,-2.7,-19.2,-20.8,27.3,-29.0,16.4,-11.7,46.1,-27.0,-5.1,-23.1,44.6,-2.5,19.1,1.1,39.0,25.3,15.1,2.5,7.5,-0.1,-52.3,20.4,-33.1,30.0,14.3
1068.13	37.39	10	-3	AUAACUACUG	-	0.639	-0.7	8.6,-13.1,13.8,-66.2,-5.0,-5.5,1.9,-6.7,-12.0,2.0,-10.8,13.6,4.2,-2.3,-10.2,-10.4,-5.9,-17.0,32.7,-26.9,-0.4,-21.1,-19.3,-6.3,-11.0,-17.6,-4.3,11.4,-24.7,-14.6,-6.8,-10.3,-37.4,-25.9,11.5,11.5,2.1,-18.3,-46.0,-30.1,0.2,0.7,-14.3,-9.1,22.2,-13.2,10.0,-2.8,27.0,-23.9,23.8,44.3,-37.7,-4.7,1.2,-0.7,-12.0,29.1,-9.2,-18.3
1096.13	20.904	7	-2	CCCCCUG	-	0.3	-2.3	-26.5,15.8,15.7,15.7,-13.5,-22.5,-9.8,-0.8,2.7,12.9,36.5,6.1,2.7,2.7,0.9,14.7,-9.9,-16.1,-66.2,-30.6,9.4,10.2,12.9,-33.5,28.7,2.4,22.7,19.5,-25.7,11.0,-3.6,14.5,-2.8,-10.7,17.9,-47.1,-23.0,50.1,-35.5,29.1
1096.13	21.049	7	-2	CCCCCUG	-	0.03	-2.3	-26.8,17.3,-6.3,-6.0,-31.2,-39.3,-10.6,-24.6,6.9,25.6,-26.5,24.4,-5.4,-62.3
1108.63	29.016	7	-2	ACCUUCG	-	0.51	-0.9	-1.9,13.5,-12.1,-22.9,4.3,-12.9,13.3,7.4,-7.0,60.3,-19.9,17.0,-0.6,-11.1,-12.4,-21.9,32.3,-11.7,-7.7,-35.1,-1.9,-5.5,6.9,-29.1,-20.3,19.3,-3.2,5.5,-16.0,-4.2,-13.4,1.3,16.6,-6.2,23.2,-24.3,-5.9,-31.1,-2.8,13.0,-6.0,-7.0,38.2,-17.6,-25.3,-43.8,34.2,-0.5,-54.0,13.7,-24.5
1109.13	28.602	7	-2	CUCAUUG	-	0.551	-0.9	-2.2,2.3,0.4,-5.3,-11.2,-5.7,-3.4,4.5,-43.9,-15.2,-21.6,-4.8,-4.7,-9.3,26.0,11.2,-11.2,2.4,-0.9,8.4,-24.3,24.3,-1.6,-4.7,-1.3,10.1,33.4,8.5,-19.8,-5.0,-27.4,-15.6,19.5,29.9,-27.1,5.2,10.7,20.3,0.8,14.8,-2.2,-1.7,-32.9,-6.7,-32.9,-26.5,18.1,6.3
1109.13	28.73	7	-2	CUCAUUG	-	0.378	-0.9	1.0,-5.3,7.3,-11.2,-3.0,8.8,-51.2,-2.6,15.0,0.7,-3.1,-2.0,2.2,-21.5,7.8,2.2,-20.2,4.1,-3.5,-14.7,-17.2,17.7,6.5,-16.3,-6.4,-24.6,-12.2,15.6,-8.1,12.1,-2.2,-22.9,-23.4,-2.1,-9.8,23.4,16.5,24.4,-7.9,-1.5,15.4,-18.8,-13.3,-12.5
1124.14	38.911	14	-4	UUAAAACUCAAAUG	-	0.264	-6.8	0.8,7.0,-22.2,27.7,14.5,14.5,-5.5,3.8,-6.5,8.1,-32.5,39.4,-7.1,12.0,9.5,17.6,-7.9,-40.5,-28.4,-15.3,3.8,-17.8,-1.1,-12.2,-37.8,-16.6,-3.8,3.0,-5.0,-13.8,-33.3,-26.1,-23.5,11.1,-18.0,-32.9,-8.0,-16.5,18.7,15.0,-37.3,-10.7,-21.5,32.5,3.0,-10.1,-33.3,-47.0,-13.2,22.9,30.4,5.6,-35.7,-4.0,-4.2,4.7
1124.14	39.006	14	-4	UUAAAACUCAAAUG	-	0.116	-6.8	-34.1,-21.7,17.9,69.5,22.9,-21.5,1.1,-7.4,-4.6,-22.0,2.5,-28.5,-27.2,11.0,-57.1,-30.2,-29.4,-29.4,10.9,-26.6,27.4,12.3,-43.2,-6.9,1.1,6.5,-50.3,-5.3,23.6,66.3,-13.7,-42.0,-19.0,-6.9,4.1,30.6,-14.4,-5.5,31.2,-2.2
1132.15	39.678	7	-2	AAUACCG	-	0.488	-2.4	-13.0,-20.2,2.4,1.7,-6.0,-11.3,-9.0,32.3,37.9,-27.9,-14.5,-39.0,13.0,10.6,-1.4,-6.2,16.1,9.1,5.0,42.7,37.6,15.2,12.5,3.2,11.6,-0.2,-53.4,-12.5,-2.5,-49.4,-27.3,-49.2,11.1,-27.2,-31.1,-16.0,24.7,-45.3,-15.7,-6.7,-13.3,-59.6,16.6,-37.2,0.9,26.2,-28.3
1132.15	39.773	7	-2	AAUACCG	-	0.043	-2.4	-0.2,9.8,-0.2,-24.9,35.7,-18.3,-16.4,-8.6,46.3,21.6,-13.8,-58.7,-12.9,31.9,-3.5,22.8,-25.6,3.2,21.3,41.1
1132.64	37.2	7	-2	UAAUACG	-	0.539	-2.8	5.3,5.3,-6.5,-13.0,-2.6,-1.8,-10.3,-20.8,-18.4,-5.6,25.7,-9.3,-35.4,-12.6,19.0,9.2,7.7,-24.9,-18.2,29.4,-17.5,61.2,2.2,20.4,-2.6,-19.1,20.0,11.8,-16.5,-21.1,23.5,19.2,-2.6,-6.1,8.8,-5.8,39.5,-45.6,-13.1,12.8,-17.9,-52.5,18.3,9.3,-43.9,25.9,-48.5
1137.1	40.586	7	-2	CGGUUUG	-	0.012	-20.4	-42.4,-59.0,-28.5,-17.2,-14.5,-55.5,-33.7,-63.7,-12.1,-31.8,-1.9,45.1
1137.1	40.429	7	-2	CGGUUUG	-	0.005	-20.4	-46.8,-47.1,-13.6,0.9,29.3,-14.4,10.5,5.8,-60.0,-42.8,52.6
1137.1	40.508	7	-2	CGGUUUG	-	0.005	-20.4	-39.2,-41.9,-13.9,-29.9,-25.4,1.9,-33.5,17.8
1151.17	41.689	7	-2	lAACAAG	[mU]AACAAG	0.884	-0.7	0.6,0.0,4.0,6.6,0.9,-11.7,-2.4,9.6,10.0,13.4,24.7,13.1,-8.5,0.2,12.2,18.5,5.8,-10.6,21.1,-16.7,-14.9,-13.0,-5.4,0.8,-5.9,-23.5,-20.1,-2.6,-8.5,18.3,-21.8,-15.1,-7.4,-0.8,8.3,27.5,0.9,-26.2,-5.3,-0.9,-16.0,43.5,-10.4,-29.3,-22.3,-18.3,-0.2,10.9,1.8,-13.9,-9.1,-36.3,17.5
1151.17	41.577	7	-2	lAACAAG	[mU]AACAAG	0.799	-0.7	3.7,2.4,12.8,4.8,4.4,-3.5,6.8,-5.7,2.8,-5.2,-2.1,-8.4,-2.4,-2.8,2.4,1.9,-5.2,16.0,3.1,-7.5,-1.2,-16.5,-6.9,4.5,6.6,-17.7,-2.0,1.6,11.7,10.3,-0.7,-30.3,2.6,-24.1,-6.3,0.8,-4.6,5.9,1.2,29.3,-13.6,23.9,3.5,-0.8,-13.4,56.5,-18.7,-2.8,12.3,5.7
1151.17	41.751	7	-2	lAACAAG	[mU]AACAAG	0.589	-0.7	2.3,-4.1,-5.9,-1.5,-0.8,-4.1,6.5,-15.2,-18.2,-7.8,8.5,21.4,-0.6,6.8,-0.0,3.4,3.3,-9.7,8.5,10.7,14.8,2.1,13.4,38.6,-11.9,-8.1,-0.3,-7.1,-9.5,-15.0,4.2,1.8,-30.0,-11.4,9.9,10.5,-26.5,3.3,-27.3,-15.7,28.7,-69.1,-12.2,9.8,-2.9,-29.6
1161.82	36.674	11	-3	AACCUUACCUG	-	0.457	3.6	-8.0,-11.2,-11.6,4.1,-10.2,-5.6,-7.0,-0.2,0.7,-14.5,-15.0,27.6,-15.5,-1.1,-13.0,12.6,6.2,-9.6,13.4,-7.8,2.1,22.2,-52.4,-21.7,-51.2,11.3,19.0,-5.4,-39.5,-13.8,-14.4,-4.0,-19.0,3.8,23.1,23.1,2.5,25.5,-31.6,-4.4,-34.4,-17.8,2.0,8.0,-17.1,-31.2,-9.1,-19.6,-18.5,-28.6,-16.8,26.5,13.6
1161.82	36.416	11	-3	AACCUUACCUG	-	0.319	3.6	-6.6,3.7,-15.4,-11.0,-11.0,2.8,-4.1,-1.8,2.1,-8.2,7.6,22.8,13.3,-16.0,-13.9,8.4,-7.9,-4.1,-38.4,-6.4,63.0,68.1,2.4,-18.2,12.0,-11.5,-11.7,-29.2,-23.7,22.0,23.0,-19.2,-19.5,-15.0,3.5,-24.5,-6.7,-0.9,-9.6,-19.6,16.7,-40.1,-13.5,34.0,17.6,-1.1,5.8,-29.1,-11.7
1161.82	36.512	11	-3	AACCUUACCUG	-	0.312	3.6	8.5,-15.2,2.2,3.3,14.6,6.2,-7.2,2.2,-2.0,-3.7,3.8,0.9,10.2,10.2,6.0,-1.6,-16.6,-6.6,-19.8,9.7,6.2,-7.3,-19.2,39.8,18.1,-11.9,0.5,6.0,8.5,-16.1,16.9,10.8,-47.0,30.4,9.4,-44.4,-3.7,-19.4,8.0,1.3,-14.4,-10.9,7.5,-6.8,35.3,-32.1,45.8,-21.0,-8.6,-3.3,18.3,-40.5
1169.49	33.524	11	-3	CCUAACACAUG	-	0.274	0.8	0.2,-0.4,8.7,2.3,-2.1,-1.4,-0.4,-1.1,1.8,12.0,-11.3,-14.9,10.0,20.9,-32.5,-26.3,10.3,15.6,-28.4,-16.2,34.7,0.9,-2.5,0.5,-13.8,-17.2,-24.5,-17.5,2.8,18.2,49.3,-29.9,-29.9,19.3,-6.3,-21.3,3.3,2.9,-11.0,22.4,-6.5,-6.5,-41.6,6.4,15.3,0.8,24.3,-55.6
1177.49	35.857	11	-3	ACCUCAUAAAG	-	0.589	1.9	-5.3,5.3,-8.3,15.1,-11.6,-2.6,-8.5,5.6,3.5,-10.6,7.9,0.9,7.4,-19.9,11.3,-3.3,11.0,-2.6,0.5,-23.8,2.6,-17.6,0.0,14.5,-8.6,22.0,-0.1,-7.4,3.7,-14.7,-17.1,-4.4,-21.2,-19.2,-43.8,-10.8,4.7,-16.5,14.2,-26.3,-35.8,14.8,-22.9,23.5,-3.0,-14.8,-1.9,1.8,-10.1,-19.9,12.1,-20.5,-68.7,-3.4,-8.1,-20.2,-31.0,-18.6,-20.8,-15.8,-2.7,0.5
1177.49	35.936	11	-3	ACCUCAUAAAG	-	0.371	1.9	-3.9,-0.7,-10.1,0.9,-7.3,21.7,-12.8,-8.3,10.2,10.4,-3.1,-2.0,-20.5,64.3,-17.8,0.9,-38.5,-28.0,9.0,8.0,15.8,-14.7,18.4,6.8,1.5,-6.0,-5.8,-8.2,29.2,-20.4,-1.9,-41.6,4.4,-27.7,-9.5,-11.1,-33.5,-16.1,23.6,-11.7,8.8,-10.9,8.7,6.0,24.3,-7.5,-19.7,-57.1,19.7,1.6
1223.83	36.735	12	-3	AUCACCUCCUUA	-	0.653	1.4	-0.6,8.3,8.3,5.4,2.2,-4.1,-4.1,11.6,-8.1,-8.1,-2.4,4.8,-0.9,-12.1,-3.8,-3.6,3.4,-22.4,-3.7,15.1,-15.1,-27.5,6.2,-0.4,-7.0,-3.4,-5.7,-11.2,8.0,24.6,24.6,8.1,11.0,11.0,-3.1,9.5,-19.3,-19.3,-1.3,-28.6,-11.8,-5.0,14.6,32.1,32.1,-39.3,-12.5,-3.9,3.3,-9.1,8.1,-4.0,-11.3,-2.1
1264.47	37.295	12	-3	UUAAUACCUUUG	-	0.595	-0.5	-3.7,32.9,-13.6,3.1,-5.6,-2.5,-19.2,13.1,10.2,-5.4,6.6,1.4,-3.2,-3.2,-11.9,-3.0,-3.0,-30.1,-1.5,1.1,-4.7,13.7,-3.3,23.6,-9.2,-8.5,-27.3,19.6,-3.2,7.3,23.6,-4.8,-3.7,25.3,-24.3,4.9,-26.6,45.2,37.6,-19.2,10.4,-15.1,21.6,-6.4,-26.1,-5.5,-34.0,32.4,-13.1,12.7,41.2,-17.3,37.8,-11.9,-39.5,-25.1,-38.7,-1.9,-8.1,-13.8,12.3,52.9,29.0,-30.4,-32.8
1264.47	37.44	12	-3	UUAAUACCUUUG	-	0.554	-0.5	5.7,-4.2,-11.7,-1.1,-0.7,2.7,53.8,7.2,-7.8,36.4,-20.4,-12.2,-31.1,-12.3,27.1,11.3,-0.7,10.0,-21.2,7.6,-10.9,34.1,-15.5,1.7,24.1,0.5,-7.5,-11.0,-18.6,31.2,-21.9,4.3,-13.3,14.2,14.2,-30.3,-19.1,29.5,-26.8,-29.6,-22.9,-4.1,-32.5,-7.6,9.6,-8.6,-31.8,-12.0,-32.4,-6.0,-10.3,-14.5,-15.2,44.4,-0.3,-55.1,-35.4,-22.8,36.7,16.2,-2.7,-35.8
1297.17	38.111	8	-2	AUAAACUG	-	0.271	1.8	-9.2,-13.7,18.8,-61.3,-22.0,-5.5,-10.8,7.5,-8.7,-23.8,-26.4,38.6,-21.3,0.4,0.6,10.0,-10.0,15.0,-6.8,16.3,-16.8,-43.5,-27.6,20.1,13.6,23.5,4.6,-57.8,-12.1,36.5,24.8,18.5,25.1,-62.7,-36.1,-36.9
1325.2	29.513	8	-2	AGAAUGUG	-	0.034	18.2	-1.2,8.7,-11.1,7.4,20.5,0.1,-13.9,-21.0,23.5,-27.7,5.0,47.1,47.1,-6.5,-4.6,10.5,-5.7

[truncated: 3 more sheets: SupplFig 17cd, SupplFig 17ef, RNA used]
